# Supplementary material for: Phytochrome activates the plastid-encoded RNA polymerase for chloroplast biogenesis via nucleus-to-plastid signaling
Source: Nat Commun. 2019 Jun 14;10:2629. doi: 10.1038/s41467-019-10518-0 (PMC6570650; doi:10.1038/s41467-019-10518-0)
Supplement: Supplementary file 4 — Supplementary Data 1 [file 41467_2019_10518_MOESM4_ESM.xlsx]

## Sheet: Legend
A	ATH1 Probe Set ID
B	AGI Locus
C	Fold-change as indicated
D	P-value
E	Regulation
F	Mean expression value		WT R
G	Mean expression value		rcb-10 R
H	TAIR Annotation

## Sheet: rcb10-R vs WT-R (992 genes)
Probe Set ID	AGI Locus	FC rcb10 vs WT (abs)	P-value	Regulation	[Col, R](raw)	[rcb10, R](raw)	TAIR annotation
248844_s_at	AT5G46890///AT5G46900	33.5425	0.000216613	down	2266.61	73.1888	Bifunctional inhibitor/lipid-transfer protein/seed storage 2S albumin superfamily protein
257008_at	AT3G14210	25.3448	7.3952e-05	down	1726.53	70.3195	ESM1 (epithiospecifier modifier 1); carboxylesterase/ hydrolase, acting on ester bonds
260957_at	AT1G06080	13.9788	0.00105805	down	279.84	18.491	ADS1 (DELTA 9 DESATURASE 1); oxidoreductase
267595_at	AT2G32990	9.11217	3.30991e-06	down	161.877	17.8021	AtGH9B8 (Arabidopsis thaliana glycosyl hydrolase 9B8); catalytic/ hydrolase, hydrolyzing O-glycosyl compounds
259185_at	AT3G01550	8.60208	0.00588751	down	227.924	22.8914	PPT2 (PHOSPHOENOLPYRUVATE (PEP)/PHOSPHATE TRANSLOCATOR 2); antiporter/ triose-phosphate transmembrane transporter
254387_at	AT4G21850	7.90453	0.000208807	down	1021.41	130.392	methionine sulfoxide reductase domain-containing protein / SeIR domain-containing protein
250327_at	AT5G12050	7.5355	0.00162089	down	814.048	101.26	unknown protein
254820_s_at	AT4G12510///AT4G12520	7.53024	0.000244219	down	1860.58	249.263	Bifunctional inhibitor/lipid-transfer protein/seed storage 2S albumin superfamily protein; FUNCTIONS IN: lipid binding; INVOLVED IN: lipid transport
265443_at	AT2G20750	7.37821	8.75346e-06	down	359.52	48.6311	ATEXPB1 (ARABIDOPSIS THALIANA EXPANSIN B1)
263034_at	AT1G24020	7.23855	0.0014655	down	359.162	46.7961	MLP423 (MLP-LIKE PROTEIN 423)
247477_at	AT5G62340	7.13658	0.00115675	down	280.666	37.5426	invertase/pectin methylesterase inhibitor family protein
250892_at	AT5G03760	6.6891	0.000423254	down	574.552	88.3298	ATCSLA09; mannan synthase/ transferase, transferring glycosyl groups
248178_at	AT5G54370	6.37618	0.000203471	down	136.853	21.473	late embryogenesis abundant protein-related / LEA protein-related
248074_at	AT5G55730	6.28493	0.000662469	down	784.631	127.413	FLA1 (FASCICLIN-LIKE ARAB INOGALACTAN 1)
248526_at	AT5G50740	6.2368	3.93776e-05	down	286.527	45.5702	metal ion binding
254909_at	AT4G11210	6.06875	0.000232514	down	155.83	25.3964	disease resistance-responsive family protein / dirigent family protein
253344_at	AT4G33550	5.88515	0.00410739	down	199.852	33.7713	lipid binding
261363_at	AT1G41830	5.75204	0.000206354	down	676.262	119.389	SKS6 (SKU5-SIMILAR 6); pectinesterase
258589_at	AT3G04290	5.708	0.000384207	down	1692.26	295.276	LTL1 (LI-TOLERANT LIPASE 1); carboxylesterase/ hydrolase, acting on ester bonds
255298_at	AT4G04840	5.59798	0.00150144	down	566.634	96.5562	methionine sulfoxide reductase domain-containing protein / SeIR domain-containing protein
261191_at	AT1G32900	5.49342	0.00250371	down	505.205	87.2977	starch synthase, putative
262376_at	AT1G72970	5.45778	0.000229351	down	673.413	121.425	HTH (HOTHEAD); FAD binding / aldehyde-lyase/ mandelonitrile lyase
251928_at	AT3G53980	5.32872	0.00281843	down	757.405	134.1	protease inhibitor/seed storage/lipid transfer protein (LTP) family protein
258003_at	AT3G29030	5.28071	4.22068e-06	down	1028.17	194.539	EXPA5 (EXPANSIN A5)
264262_at	AT1G09200	5.26171	0.000621309	down	530.996	102.357	histone H3
259790_s_at	AT1G29430///AT5G27780	5.2034	0.000851398	down	198.303	37.7523	SAUR-like auxin-responsive protein family
260745_at	AT1G78370	5.20249	0.000973794	down	264.252	49.3312	ATGSTU20 (GLUTATHIONE S-TRANSFERASE TAU 20); glutathione transferase
248912_at	AT5G45670	5.1916	0.000623489	down	305.453	57.8485	GDSL-motif lipase/hydrolase family protein
254789_at	AT4G12880	5.086	0.000347456	down	862.126	172.814	plastocyanin-like domain-containing protein
254606_at	AT4G19030	4.87184	4.89188e-05	down	195.701	40.2554	NLM1; arsenite transmembrane transporter/ water channel
252692_at	AT3G43960	4.82131	8.4352e-06	down	291.304	60.3989	cysteine proteinase, putative
260547_at	AT2G43550	4.81259	0.000140745	down	253.502	52.1649	trypsin inhibitor, putative
257506_at	AT1G29440	4.7901	0.000672239	down	125.431	26.0025	FUNCTIONS IN: molecular_function unknown; INVOLVED IN: response to auxin stimulus; EXPRESSED IN: 19 plant structures; EXPRESSED DURING: 10 growth stages; CONTAINS InterPro DOMAIN/s: Auxin responsive SAUR protein (InterPro:IPR003676); BEST Arabidopsis thaliana protein match is: SAUR68 (SMALL AUXIN UPREGULATED 68) (TAIR:AT1G29510.1); Has 327 Blast hits to 317 proteins in 15 species: Archae - 0; Bac…
251017_at	AT5G02760	4.78581	0.0132236	down	941.17	183.787	protein phosphatase 2C family protein / PP2C family protein
263153_s_at	AT1G54000///AT1G54010	4.76806	0.000160421	down	1708.35	356.932	GLL22, GDSL-like Lipase/Acylhydrolase superfamily protein; FUNCTIONS IN: lipase activity, hydrolase activity, acting on ester bonds, carboxylesterase activity; INVOLVED IN: lipid metabolic process
258675_at	AT3G08770	4.6816	0.0018085	down	124.632	26.3645	LTP6; lipid binding
265051_at	AT1G52100	4.62773	0.00012128	down	3611.06	784.609	jacalin lectin family protein
265475_at	AT2G15620	4.5329	0.000283881	down	2076.47	455.751	NIR1 (NITRITE REDUCTASE 1); ferredoxin-nitrate reductase/ nitrite reductase (NO-forming)
264052_at	AT2G22330	4.44866	8.6861e-05	down	257.573	57.6259	CYP79B3; electron carrier/ heme binding / iron ion binding / monooxygenase/ oxygen binding
261949_at	AT1G64670	4.44234	2.01249e-05	down	481.933	108.755	BDG1 (BODYGUARD1); hydrolase
264343_at	AT1G11850	4.41925	0.000610482	down	591.398	134.208	unknown protein
263628_at	AT2G04780	4.41736	0.00233996	down	1514.86	355.083	FLA7 (FASCICLIN-LIKE ARABINOOGALACTAN 7)
249817_at	AT5G23820	4.41655	6.79945e-05	down	1491.68	338.422	MD-2-related lipid recognition domain-containing protein / ML domain-containing protein
251857_at	AT3G54770	4.35062	0.00182736	down	169.326	37.7962	RNA recognition motif (RRM)-containing protein
253480_at	AT4G31840	4.31772	0.00231818	down	480.284	111.527	plastocyanin-like domain-containing protein
253650_at	AT4G30020	4.31656	0.000447319	down	301.644	70.8505	subtilase family protein
253957_at	AT4G26320	4.31171	0.00012131	down	420.767	96.7817	AGP13 (arabinogalactan protein 13)
254098_at	AT4G25100	4.30573	0.000526516	down	4062.24	960.296	FSD1 (FE SUPEROXIDE DISMUTASE 1); copper ion binding / superoxide dismutase
262719_at	AT1G43590	4.16274	0.000988639	down	337.353	81.1466	transposable element gene
249208_at	AT5G42650	4.16274	0.000648969	down	248.523	58.7082	AOS (ALLENE OXIDE SYNTHASE); allene oxide synthase/ hydro-lyase/ oxygen binding
253191_at	AT4G35350	4.16267	0.0114426	down	558.515	146.85	XCP1 (XYLEM CYSTEINE PEPTIDASE 1); cysteine-type endopeptidase/ cysteine-type peptidase
259786_at	AT1G29660	4.14246	2.59671e-05	down	3802.91	915.786	GDSL-motif lipase/hydrolase family protein
258218_at	AT3G17998///AT3G18000	4.12071	0.0010795	down	145.286	34.3889	CPuORF30
253040_at	AT4G37800	4.09771	0.0167872	down	2362.51	637.559	xyloglucan:xyloglucosyl transferase, putative / xyloglucan endotransglycosylase, putative / endo-xyloglucan transferase, putative
256125_at	AT1G18250	4.06342	0.00129529	down	213.345	53.0554	ATLP-1
262978_at	AT1G75780	4.06003	0.000153375	down	246.428	60.4877	TUB1; GTP binding / GTPase/ structural molecule
247651_at	AT5G59870	4.01193	0.000552397	down	1057.12	265.462	HTA6; DNA binding
263942_at	AT2G35860	3.99062	0.000699373	down	329.3	83.5875	FLA16 (FASCICLIN-LIKE ARABINOGALACTAN PROTEIN 16 PRECURSOR)
255856_at	AT1G66940	3.96634	0.000407899	down	445.318	112.018	protein kinase-related
261825_at	AT1G11545	3.96191	0.000340747	down	979.214	249.524	xyloglucan:xyloglucosyl transferase, putative / xyloglucan endotransglycosylase, putative / endo-xyloglucan transferase, putative
248085_at	AT5G55480	3.95737	0.00242869	down	452.95	116.331	SVL1 (SHV3-LIKE 1); glycerophosphodiester phosphodiesterase/ phosphoric diester hydrolase
257673_at	AT3G20370	3.95537	0.000131735	down	2354.34	592.939	meprin and TRAF homology domain-containing protein / MATH domain-containing protein
261309_at	AT1G48598///AT1G48600	3.95513	0.0019101	down	743.357	181.197	CPuORF31, Upstream open reading frames (uORFs) are small open reading frames found in the 5' UTR of a mature mRNA, and can potentially mediate translational regulation of the largest, or major, ORF (mORF). CPuORF31 represents a conserved upstream opening reading frame relative to major ORF AT1G48600.1
247965_at	AT5G56540	3.94711	0.0002382	down	1282.79	327.547	AGP14 (ARABINOGALACTAN PROTEIN 14)
248839_at	AT5G46690	3.93259	0.000284503	down	243.316	62.0519	bHLH071 (beta HLH protein 71); DNA binding / transcription factor
258897_at	AT3G05730	3.90032	6.24547e-05	down	3527.61	908.954	Encodes a defensin-like (DEFL) family protein.
263841_at	AT2G36870	3.86933	0.00362605	down	490.239	121.84	xyloglucan:xyloglucosyl transferase, putative / xyloglucan endotransglycosylase, putative / endo-xyloglucan transferase, putative
262806_at	AT1G20950	3.79702	6.12137e-05	down	934.647	245.012	pyrophosphate--fructose-6-phosphate 1-phosphotransferase-related / pyrophosphate-dependent 6-phosphofructose-1-kinase-related
249645_at	AT5G36910	3.79441	0.015312	down	503.885	119.034	THI2.2 (THIONIN 2.2); toxin receptor binding
248382_at	AT5G51890	3.78263	0.00650072	down	1029	287.24	peroxidase
251241_s_at	AT3G62460///AT3G62530	3.76896	0.00235648	down	817.07	209.638	Putative endonuclease or glycosyl hydrolase; BEST Arabidopsis thaliana protein match is: Putative endonuclease or glycosyl hydrolase
250433_at	AT5G10400	3.76656	0.000460506	down	185.205	49.5849	histone H3
250157_at	AT5G15180	3.76391	0.000940454	down	170.943	46.1472	peroxidase, putative
249325_at	AT5G40850	3.74796	0.00013678	down	921.892	246.116	UPM1 (UROPHORPHYRIN METHYLASE 1); uroporphyrin-III C-methyltransferase
250958_at	AT5G03260	3.73627	0.000539677	down	263.269	71.2973	LAC11 (laccase 11); laccase
252863_at	AT4G39800	3.72571	0.000359294	down	1375.11	364.756	MIPS1 (MYO-INOSITOL-1-PHOSTPATE SYNTHASE 1); inositol-3-phosphate synthase
255488_at	AT4G02630	3.66505	0.000512223	down	180.222	48.8214	protein kinase family protein
253720_at	AT4G29270	3.66481	0.000138579	down	201.82	54.6295	acid phosphatase class B family protein
258480_at	AT3G02640	3.66102	0.00788642	down	538.843	147.581	unknown protein
254385_s_at	AT4G21830///AT4G21840	3.6566	0.000514759	down	228.199	61.7017	methionine sulfoxide reductase B7 (MSRB7)
257173_at	AT3G23810	3.65453	0.00280932	down	1573.46	431.404	SAHH2 (S-ADENOSYL-L-HOMOCYSTEINE (SAH) HYDROLASE 2); adenosylhomocysteinase/ binding / catalytic
253579_at	AT4G30610	3.6484	0.00250907	down	267.105	72.6185	BRS1 (BRI1 SUPPRESSOR 1); serine-type carboxypeptidase
260331_at	AT1G80270	3.64254	0.000270918	down	219.097	60.3431	DNA-binding protein, putative
255786_at	AT1G19670	3.64022	0.00205024	down	244.97	65.2075	ATCLH1 (ARABIDOPSIS THALIANA CORONATINE-INDUCED PROTEIN 1); chlorophyllase
246511_at	AT5G15490	3.62164	8.0697e-05	down	461.267	128.058	UDP-glucose 6-dehydrogenase, putative
264745_at	AT1G62180	3.60139	0.00174746	down	734.84	198.919	APR2 (5'ADENYLYLPHOSPHOSULFATE REDUCTASE 2); adenylyl-sulfate reductase/ phosphoadenylyl-sulfate reductase (thioredoxin)
246986_at	AT5G67280	3.57804	0.000135942	down	230.2	64.6211	RLK (Receptor-like kinase); ATP binding / kinase/ protein serine/threonine kinase
254609_at	AT4G18970	3.57134	0.00231311	down	1038.29	296.869	GDSL-motif lipase/hydrolase family protein
258159_at	AT3G17840	3.56383	0.00016678	down	187.968	52.7191	RLK902; ATP binding / kinase/ protein serine/threonine kinase
249059_at	AT5G44530	3.53133	6.82706e-05	down	219.819	61.9154	subtilase family protein
258633_at	AT3G07990	3.52999	1.02463e-05	down	202.776	57.495	SCPL27 (serine carboxypeptidase-like 27); serine-type carboxypeptidase
247037_at	AT5G67070	3.51786	0.000117373	down	1871.18	534.122	RALFL34 (ralf-like 34); signal transducer
261975_at	AT1G64640	3.51536	0.00054367	down	323.189	93.3259	plastocyanin-like domain-containing protein
248105_at	AT5G55280	3.51314	0.000720549	down	286.821	81.7725	FTSZ1-1; protein binding / structural molecule
247878_at	AT5G57760	3.49621	0.00349433	down	447.461	124.237	unknown protein
253090_at	AT4G36360	3.47368	0.00926629	down	681.128	208.558	BGAL3 (beta-galactosidase 3); beta-galactosidase/ catalytic/ cation binding / sugar binding
255818_at	AT2G33570	3.45294	0.000731426	down	226.417	64.9816	unknown protein
249659_s_at	AT5G36710///AT5G36800	3.44406	0.00208553	down	236.967	68.55	unknown protein
267645_at	AT2G32860	3.4397	0.000742509	down	309.4	91.1336	BGLU33 (BETA GLUCOSIDASE 33); catalytic/ cation binding / hydrolase, hydrolyzing O-glycosyl compounds
251261_at	AT3G62110	3.43602	0.00684278	down	371.349	104.585	glycoside hydrolase family 28 protein / polygalacturonase (pectinase) family protein
265048_at	AT1G52050	3.41859	0.00232014	down	140.255	39.9066	jacalin lectin family protein
256983_at	AT3G13470	3.4117	0.00747102	down	390.626	110.224	chaperonin, putative
254343_at	AT4G21990	3.41146	0.00240755	down	342.17	97.8025	APR3 (APS REDUCTASE 3); adenylyl-sulfate reductase
250012_x_at	AT5G18060	3.40946	0.0116159	down	305.528	84.3134	auxin-responsive protein, putative
253423_at	AT4G32280	3.38067	0.0111732	down	223.388	62.2313	IAA29 (INDOLE-3-ACETIC ACID INDUCIBLE 29); transcription factor
250942_at	AT5G03350	3.3531	0.00469137	down	135.024	39.3892	legume lectin family protein
262427_s_at	AT1G47600///AT1G51470	3.32575	0.000700232	down	1009.24	301.705	BGLU34
267076_at	AT2G41090	3.32129	0.00123851	down	732.129	217.248	calmodulin-like calcium-binding protein, 22 kDa (CaBP-22)
257204_at	AT3G23805	3.30462	9.36919e-05	down	254.754	76.7907	RALFL24 (ralf-like 24); signal transducer
246490_at	AT5G15948///AT5G15950	3.2908	0.000464563	down	308.547	93.2666	CPuORF10
250304_at	AT5G12110	3.28148	0.00247818	down	261.556	78.0233	elongation factor 1B alpha-subunit 1 (eEF1Balpha1)
247252_at	AT5G64770	3.27547	0.00512208	down	270.173	82.1834	unknown protein
259773_at	AT1G29500	3.27354	0.000186374	down	300.469	91.1606	auxin-responsive protein, putative
252911_at	AT4G39510	3.26641	0.00275547	down	166.264	49.6485	CYP96A12; electron carrier/ heme binding / iron ion binding / monooxygenase/ oxygen binding
256962_at	AT3G13560	3.26097	9.22119e-05	down	365.714	111.542	glycosyl hydrolase family 17 protein
257151_at	AT3G27200	3.25792	0.000658147	down	386.623	120.332	plastocyanin-like domain-containing protein
247549_at	AT5G61420	3.25231	0.0005808	down	172.955	52.6676	MYB28 (myb domain protein 28); DNA binding / transcription factor
251714_at	AT3G56370	3.24086	2.27443e-05	down	386.171	119.277	leucine-rich repeat transmembrane protein kinase, putative
250764_at	AT5G05960	3.23734	0.000553537	down	704.845	219.236	protease inhibitor/seed storage/lipid transfer protein (LTP) family protein
253947_at	AT4G26760	3.23534	0.000490313	down	160.428	49.0984	MAP65-2
250434_at	AT5G10390	3.21578	0.00117108	down	124.773	39.2922	histone H3
248681_at	AT5G48900	3.19999	0.00131037	down	1221.57	374.889	pectate lyase family protein
261421_at	AT1G18840	3.17821	0.000115412	down	188.57	59.2861	IQD30; calmodulin binding
257771_at	AT3G23000	3.16729	4.72016e-05	down	1946.49	612.644	CIPK7 (CBL-INTERACTING PROTEIN KINASE 7); ATP binding / kinase/ protein kinase/ protein serine/threonine kinase
251058_at	AT5G01790	3.16525	0.000100611	down	135.574	43.0009	unknown protein
263715_at	AT2G20570	3.1576	0.000451271	down	552.551	173.896	GPRI1 (GBF'S PRO-RICH REGION-INTERACTING FACTOR 1); transcription factor/ transcription regulator
253736_at	AT4G28780	3.15598	0.000570362	down	377.697	119.727	GDSL-motif lipase/hydrolase family protein
249812_at	AT5G23830	3.14799	0.00160934	down	260.091	84.313	MD-2-related lipid recognition domain-containing protein / ML domain-containing protein
260950_s_at	AT1G06090///AT1G06120	3.1389	0.00130531	down	160.476	51.0575	Fatty acid desaturase family protein; FUNCTIONS IN: oxidoreductase activity, oxidoreductase activity, acting on paired donors, with oxidation of a pair of donors resulting in the reduction of molecular oxygen to two molecules of water; INVOLVED IN: oxidation reduction, lipid metabolic process
248252_at	AT5G53250	3.12948	0.00268867	down	953.591	310.161	AGP22 (ARABINOGALACTAN PROTEIN 22)
261569_at	AT1G01060	3.12918	0.00242791	down	1601.79	501.567	LHY (LATE ELONGATED HYPOCOTYL); DNA binding / transcription factor
259391_s_at	AT1G06350///AT1G06360	3.12803	0.000585795	down	492.423	158.029	Fatty acid desaturase family protein; FUNCTIONS IN: oxidoreductase activity, oxidoreductase activity, acting on paired donors, with oxidation of a pair of donors resulting in the reduction of molecular oxygen to two molecules of water
261129_at	AT1G04820	3.11443	4.54212e-05	down	2092.52	674.243	TUA4; structural constituent of cytoskeleton
255438_at	AT4G03070	3.1068	2.5215e-05	down	267.354	85.9524	AOP1; oxidoreductase, acting on paired donors, with incorporation or reduction of molecular oxygen, 2-oxoglutarate as one donor, and incorporation of one atom each of oxygen into both donors
260143_at	AT1G71880	3.10545	0.00031366	down	400.929	128.985	SUC1 (Sucrose-proton symporter 1); carbohydrate transmembrane transporter/ sucrose:hydrogen symporter/ sugar:hydrogen symporter
250277_at	AT5G12940	3.10532	0.00639243	down	301.1	98.726	leucine-rich repeat family protein
255513_at	AT4G02060	3.09624	0.00137818	down	134.958	42.9403	PRL (PROLIFERA); ATP binding / DNA binding / DNA-dependent ATPase/ nucleoside-triphosphatase/ nucleotide binding
254305_at	AT4G22200	3.09418	0.00634962	down	183.919	57.5903	AKT2/3 (ARABIDOPSIS POTASSIUM TRANSPORT 2/3); cyclic nucleotide binding / inward rectifier potassium channel/ protein binding
264741_at	AT1G62290	3.07866	2.71419e-05	down	349.423	113.774	aspartyl protease family protein
263150_at	AT1G54050	3.07272	4.34962e-05	down	139.203	45.2998	17.4 kDa class III heat shock protein (HSP17.4-CIII)
265042_at	AT1G04040	3.06864	0.00147033	down	1593.67	522.796	acid phosphatase class B family protein
253753_at	AT4G29030	3.05873	0.00590856	down	244.312	76.9557	glycine-rich protein
263882_at	AT2G21790	3.05041	0.000983668	down	278.351	92.127	RNR1 (RIBONUCLEOTIDE REDUCTASE 1); ATP binding / protein binding / ribonucleoside-diphosphate reductase
265169_x_at	AT1G23720	3.05032	0.00776472	down	347.525	110.684	proline-rich extensin-like family protein
245164_at	AT2G33210	3.03395	0.00836242	down	496.357	166.598	HSP60-2 (HEAT SHOCK PROTEIN 60-2); ATP binding
252943_at	AT4G39330	3.02717	1.05967e-05	down	3265.02	1078.87	CAD9 (CINNAMYL ALCOHOL DEHYDROGENASE 9); binding / catalytic/ oxidoreductase/ zinc ion binding
253233_at	AT4G34290	3.02028	0.00454426	down	164.623	53.6858	SWIB complex BAF60b domain-containing protein
252442_at	AT3G46940	3.01749	0.000140285	down	135.14	44.7442	deoxyuridine 5'-triphosphate nucleotidohydrolase family
247881_at	AT5G57700	2.99767	0.00424701	down	272.323	89.177	BNR/Asp-box repeat family protein
266489_at	AT2G35190	2.97064	1.93842e-05	down	191.858	64.4518	NPSN11 (NOVEL PLANT SNARE 11); SNAP receptor/ protein transporter
254938_at	AT4G10770	2.9643	1.67145e-05	down	236.248	79.7754	OPT7 (OLIGOPEPTIDE TRANSPORTER 7); oligopeptide transporter
245629_at	AT1G56580	2.96237	0.000121968	down	1950.66	655.323	unknown protein
249469_at	AT5G39320	2.96237	0.00067925	down	302.631	102.706	UDP-glucose 6-dehydrogenase, putative
246549_at	AT5G15050	2.96221	0.000954357	down	169.483	57.1767	glycosyltransferase family 14 protein / core-2/I-branching enzyme family protein
245501_at	AT4G15620	2.95372	0.00107357	down	273.776	91.4178	integral membrane family protein
258470_at	AT3G06035	2.94836	0.00229563	down	205.839	69.195	unknown protein
252363_at	AT3G48460	2.94754	0.00115436	down	132.554	44.3498	GDSL-motif lipase/hydrolase family protein
263689_at	AT1G26820	2.9459	0.00058937	down	375.938	127.264	RNS3 (RIBONUCLEASE 3); RNA binding / endoribonuclease/ ribonuclease T2
262913_at	AT1G59960	2.92646	0.00128594	down	190.8	64.4439	aldo/keto reductase, putative
260325_at	AT1G63940	2.92111	0.00262791	down	1253.76	428.707	monodehydroascorbate reductase, putative
266865_at	AT2G29980	2.91909	0.00124272	down	1563.52	541.002	FAD3 (FATTY ACID DESATURASE 3); omega-3 fatty acid desaturase
258040_at	AT3G21190	2.91835	6.32027e-05	down	290.906	99.892	unknown protein
254828_at	AT4G12550	2.91776	0.00375801	down	428.983	151.549	AIR1; lipid binding
259276_at	AT3G01190	2.91492	0.00153789	down	712.359	241.615	peroxidase 27 (PER27) (P27) (PRXR7)
254737_at	AT4G13840	2.91245	0.00076008	down	344.436	117.563	transferase family protein
250337_at	AT5G11790	2.91199	0.000462371	down	169.903	58.9	Ndr family protein
251297_at	AT3G62020	2.91138	0.000322868	down	269.454	92.6837	GLP10 (GERMIN-LIKE PROTEIN 10); manganese ion binding / nutrient reservoir
263047_at	AT2G17630	2.91099	0.00012541	down	201.021	68.9854	phosphoserine aminotransferase, putative
250933_at	AT5G03170	2.88785	0.000676697	down	400.53	138.436	FLA11
245688_at	AT1G28290	2.87896	0.00152154	down	1047.1	360.111	AGP31 (arabinogalactan-protein 31)
265715_s_at	AT1G13860///AT2G03480	2.87462	2.33699e-05	down	131.541	45.8242	Encodes QUASIMODO2 LIKE1 (QUL1), a paralog of QUASIMODO2 (QUA2). AT1G78240 (QUA2), AT1G13860 (QUL1) and AT2G03480 (QUL2) form a clade with a possible role in plant vasculature development
262210_at	AT1G74690	2.86976	2.35515e-05	down	508.861	176.935	IQD31 (IQ-domain 31); calmodulin binding
266790_at	AT2G28950	2.86929	0.00364712	down	1211.61	427.296	ATEXPA6 (ARABIDOPSIS THALIANA EXPANSIN A6)
262783_at	AT1G10850	2.86841	0.000299711	down	136.27	47.6846	ATP binding / protein binding / protein kinase/ protein serine/threonine kinase
257641_s_at	AT3G25760///AT3G25770	2.86576	1.02386e-05	down	230.373	80.3138	AOC1, encodes allene oxide cyclase. One of four genes in Arabidopsis that encode this enzyme, which catalyzes an essential step in jasmonic acid biosynthesis. Gene expression is induced during senescence, a process that involves jasmonic acid signalling pathway
256237_at	AT3G12610	2.86548	0.00352075	down	1796.14	642.726	DRT100 (DNA-DAMAGE REPAIR/TOLERATION 100); nucleotide binding / protein binding
256145_at	AT1G48750	2.86533	6.77719e-05	down	701.661	245.24	protease inhibitor/seed storage/lipid transfer protein (LTP) family protein
258521_at	AT3G06680	2.86088	0.000556993	down	736	258.016	60S ribosomal protein L29 (RPL29B)
261080_at	AT1G07370	2.86051	0.00182572	down	187.519	64.7298	PCNA1 (PROLIFERATING CELLULAR NUCLEAR ANTIGEN); DNA binding / DNA polymerase processivity factor/ protein binding
258979_at	AT3G09440	2.85881	0.000419583	down	917.214	318.578	heat shock cognate 70 kDa protein 3 (HSC70-3) (HSP70-3)
258415_at	AT3G17390	2.84978	0.000957329	down	6109.27	2152.62	MTO3 (METHIONINE OVER-ACCUMULATOR 3); methionine adenosyltransferase
264386_at	AT1G12000	2.84912	0.000829925	down	316.553	111.098	pyrophosphate--fructose-6-phosphate 1-phosphotransferase beta subunit, putative / pyrophosphate-dependent 6-phosphofructose-1-kinase, putative
261834_at	AT1G10640	2.84211	0.00351942	down	264.059	91.4338	polygalacturonase
258658_at	AT3G09820	2.82884	0.00117451	down	1110.31	391.339	ADK1 (adenosine kinase 1); adenosine kinase/ copper ion binding
261177_at	AT1G04770	2.82351	0.000481075	down	152.366	53.8581	male sterility MS5 family protein
251183_at	AT3G62630	2.82059	0.00101346	down	217.658	77.7311	FUNCTIONS IN: molecular_function unknown; INVOLVED IN: biological_process unknown; LOCATED IN: cellular_component unknown; EXPRESSED IN: 22 plant structures; EXPRESSED DURING: 14 growth stages; CONTAINS InterPro DOMAIN/s: Protein of unknown function DUF1645 (InterPro:IPR012442); BEST Arabidopsis thaliana protein match is: calmodulin-binding protein (TAIR:AT2G15760.1); Has 207 Blast hits to 197 pr…
267094_at	AT2G38080	2.82021	0.00282338	down	368.547	133.523	IRX12 (IRREGULAR XYLEM 12); laccase
246157_at	AT5G20080	2.81102	0.00153743	down	376.828	135.062	NADH-cytochrome b5 reductase, putative
260867_at	AT1G43790	2.80993	0.00021302	down	878.876	311.978	TED6 (TRACHEARY ELEMENT DIFFERENTIATION-RELATED 6)
263679_at	AT1G59990	2.806	0.000855198	down	206.505	72.6789	DEAD/DEAH box helicase, putative (RH22)
255851_at	AT1G67040	2.7969	8.63047e-05	down	175.186	62.4049	unknown protein
255852_at	AT1G66970	2.79545	1.85267e-05	down	1169.54	418.046	SVL2 (SHV3-LIKE 2); glycerophosphodiester phosphodiesterase/ kinase
256144_at	AT1G48630	2.79468	0.0026031	down	1202.64	431.576	RACK1B_AT (RECEPTOR FOR ACTIVATED C KINASE 1 B); nucleotide binding
256275_at	AT3G12110	2.79383	0.000511074	down	168.943	60.8595	ACT11 (actin-11); structural constituent of cytoskeleton
250661_at	AT5G07030	2.79122	0.00531891	down	228.753	84.4807	aspartic-type endopeptidase
257896_at	AT3G16920	2.78635	0.00254808	down	198.319	72.4963	chitinase
258938_at	AT3G10080	2.78419	0.000509144	down	504.595	181.825	germin-like protein, putative
260857_at	AT1G21880	2.78416	0.00237781	down	298.627	107.564	LYM1 (LYSM DOMAIN GPI-ANCHORED PROTEIN 1 PRECURSOR)
251843_x_at	AT3G54590	2.78058	0.010489	down	247.107	85.5995	ATHRGP1 (HYDROXYPROLINE-RICH GLYCOPROTEIN); structural constituent of cell wall
257071_at	AT3G28180	2.77314	0.000157158	down	898.21	325.404	ATCSLC04 (CELLULOSE-SYNTHASE LIKE C4); cellulose synthase/ transferase, transferring glycosyl groups
259678_at	AT1G77750	2.76438	0.000739157	down	156.074	55.8037	30S ribosomal protein S13, chloroplast, putative
254845_at	AT4G11820	2.75871	0.000347379	down	390.401	141.98	MVA1; acetyl-CoA C-acetyltransferase/ hydroxymethylglutaryl-CoA synthase
259783_at	AT1G29510	2.75538	0.000115184	down	254.019	92.1785	SAUR68 (SMALL AUXIN UPREGULATED 68)
263838_at	AT2G36880	2.75094	0.00169477	down	1887.77	695.883	MAT3 (methionine adenosyltransferase 3); copper ion binding / methionine adenosyltransferase
258155_at	AT3G18130	2.74921	0.00427938	down	429.73	156.571	RACK1C_AT (RECEPTOR FOR ACTIVATED C KINASE 1 C); nucleotide binding
263979_at	AT2G42840	2.74644	0.00213609	down	2829.17	1028.13	PDF1 (PROTODERMAL FACTOR 1)
249482_at	AT5G38980	2.73744	0.00026324	down	2354.05	857.634	unknown protein
263111_s_at	AT1G65190///AT1G65250	2.72669	0.00425363	down	316.733	115.182	Protein kinase superfamily protein; FUNCTIONS IN: protein kinase activity, ATP binding
247648_at	AT5G60020	2.72513	0.00450638	down	193.412	72.5186	LAC17 (laccase 17); laccase
261804_at	AT1G30530	2.72311	0.000541927	down	223.706	82.3387	UGT78D1 (UDP-GLUCOSYL TRANSFERASE 78D1); UDP-glycosyltransferase/ quercetin 3-O-glucosyltransferase/ transferase, transferring glycosyl groups
266314_at	AT2G27040	2.71773	0.000656587	down	264.571	97.8794	AGO4 (ARGONAUTE 4); nucleic acid binding
249347_at	AT5G40830	2.71367	0.00168175	down	131.87	48.701	methyltransferase
264069_at	AT2G28000	2.71304	0.00521813	down	1009.06	363.26	CPN60A (CHAPERONIN-60ALPHA); ATP binding / protein binding
252615_at	AT3G45230	2.707	0.000223913	down	335.112	123.543	hydroxyproline-rich glycoprotein family protein
252011_at	AT3G52720	2.70152	0.00129564	down	433.946	159.548	ACA1 (ALPHA CARBONIC ANHYDRASE 1); carbonate dehydratase/ zinc ion binding
260235_at	AT1G74560	2.69969	0.00148412	down	290.07	106.232	NRP1 (NAP1-RELATED PROTEIN 1); DNA binding / chromatin binding / histone binding
266418_at	AT2G38750	2.69827	0.0213171	down	448.478	157.388	ANNAT4 (ANNEXIN ARABIDOPSIS 4); calcium ion binding / calcium-dependent phospholipid binding
260297_at	AT1G80280	2.68747	0.00695423	down	336.123	125.071	hydrolase, alpha/beta fold family protein
251226_at	AT3G62680	2.68706	0.0207442	down	263.562	98.1038	PRP3 (PROLINE-RICH PROTEIN 3); structural constituent of cell wall
260157_at	AT1G52930	2.68661	0.00693096	down	161.751	58.0878	brix domain-containing protein
252625_at	AT3G44750	2.67167	0.00551874	down	133.914	50.6656	HDA3 (HISTONE DEACETYLASE 3); histone deacetylase/ nucleic acid binding / zinc ion binding
266079_at	AT2G37860	2.66954	0.00288113	down	265.965	98.792	LCD1 (LOWER CELL DENSITY 1)
247218_at	AT5G65010	2.66673	0.000228288	down	1941.15	731.291	ASN2 (ASPARAGINE SYNTHETASE 2); asparagine synthase (glutamine-hydrolyzing)
250613_at	AT5G07240	2.66437	0.00100424	down	267.084	100.72	IQD24 (IQ-domain 24); calmodulin binding
262313_at	AT1G70900	2.6638	0.00013191	down	195.356	73.4616	unknown protein
245965_at	AT5G19730	2.66272	0.00244387	down	189.268	71.1475	pectinesterase family protein
255516_at	AT4G02270	2.65157	0.0199326	down	159.881	60.0131	pollen Ole e 1 allergen and extensin family protein
245270_at	AT4G14960	2.65039	0.000202516	down	3129.7	1183.91	TUA6; structural constituent of cytoskeleton
255455_at	AT4G02930	2.64996	0.0011244	down	442.771	167.235	elongation factor Tu, putative / EF-Tu, putative
245698_at	AT5G04160	2.64741	0.000348013	down	264.005	99.956	phosphate translocator-related
255005_at	AT4G09990	2.64407	0.000389419	down	146.533	55.0877	unknown protein
254313_at	AT4G22460	2.64275	0.00970228	down	147.28	53.4485	protease inhibitor/seed storage/lipid transfer protein (LTP) family protein
254791_at	AT4G12910	2.6402	0.000655136	down	170.604	64.366	scpl20 (serine carboxypeptidase-like 20); serine-type carboxypeptidase
251958_at	AT3G53560	2.63785	0.00317551	down	305.153	113.322	chloroplast lumen common family protein
250261_at	AT5G13400	2.6345	0.000368086	down	201.763	76.9166	proton-dependent oligopeptide transport (POT) family protein
251920_at	AT3G53900	2.62883	0.00225026	down	415.032	157.499	uracil phosphoribosyltransferase, putative / UMP pyrophosphorylase, putative / UPRTase, putative
251899_at	AT3G54400	2.62488	0.00574877	down	1713.22	671.718	aspartyl protease family protein
264449_at	AT1G27460	2.61924	5.6818e-05	down	302.114	115.594	NPGR1 (NO POLLEN GERMINATION RELATED 1); calmodulin binding
258183_at	AT3G21550	2.61672	0.00150358	down	564.598	218.151	unknown protein
267555_at	AT2G32765	2.61598	0.000154733	down	115.003	43.8144	SUMO5 (SMALL UBIQUITINRELATED MODIFIER 5); protein tag
258552_at	AT3G07010	2.61124	0.000257022	down	660.434	251.81	pectate lyase family protein
251746_at	AT3G56060	2.60687	0.000105962	down	276.362	105.69	glucose-methanol-choline (GMC) oxidoreductase family protein
255549_at	AT4G01950	2.60083	0.000290846	down	510.28	195.204	GPAT3 (GLYCEROL-3-PHOSPHATE ACYLTRANSFERASE 3); acyltransferase
263483_at	AT2G04030	2.59889	0.00261833	down	367.058	138.747	CR88; ATP binding
248888_at	AT5G46240	2.59184	0.000177431	down	121.547	46.8006	KAT1 (POTASSIUM CHANNEL IN ARABIDOPSIS THALIANA 1); cyclic nucleotide binding / inward rectifier potassium channel
249354_at	AT5G40480	2.58449	0.000141032	down	124.239	47.9699	EMB3012 (embryo defective 3012)
254831_at	AT4G12600	2.57693	0.00163073	down	458.834	179.091	ribosomal protein L7Ae/L30e/S12e/Gadd45 family protein
257714_at	AT3G27360	2.57393	6.05781e-06	down	188.639	73.2659	histone H3
266221_at	AT2G28760	2.57331	0.007096	down	388.169	147.391	NAD-dependent epimerase/dehydratase family protein
259784_at	AT1G29450	2.56894	0.000942288	down	455.006	176.215	auxin-responsive protein, putative
248656_at	AT5G48460	2.56615	2.96045e-05	down	238.503	93.0248	fimbrin-like protein, putative
246516_at	AT5G15740	2.56331	1.70302e-05	down	231.452	90.2326	unknown protein
249276_at	AT5G41880	2.56239	0.00475617	down	148.229	58.441	POLA3; DNA primase
249392_at	AT5G40150	2.56116	0.000905568	down	205.224	79.8823	peroxidase, putative
247192_at	AT5G65360	2.56093	0.000206564	down	609.88	238.556	histone H3
248854_at	AT5G46580	2.55788	0.00593897	down	209.251	79.4727	pentatricopeptide (PPR) repeat-containing protein
259806_at	AT1G47900	2.54296	6.54345e-06	down	186.441	73.2812	unknown protein
258113_at	AT3G14650	2.54187	0.00196121	down	339.987	134.404	CYP72A11; electron carrier/ heme binding / iron ion binding / monooxygenase/ oxygen binding
253078_at	AT4G36180	2.53577	0.001116	down	157.903	61.5319	leucine-rich repeat family protein
248646_at	AT5G49100	2.53488	0.00266714	down	229.59	89.2222	unknown protein
261439_at	AT1G28395	2.52842	0.000287063	down	131.23	51.9605	unknown protein
256299_at	AT1G69530	2.52441	0.00177675	down	1531.53	606.598	ATEXPA1 (ARABIDOPSIS THALIANA EXPANSIN A1)
251319_at	AT3G61610	2.5196	0.000118079	down	118.981	47.2324	aldose 1-epimerase family protein
253372_at	AT4G33220	2.50503	0.00356379	down	719.727	292.59	enzyme inhibitor/ pectinesterase
257072_at	AT3G14220	2.50201	0.000207649	down	1335.55	534.457	GDSL-motif lipase/hydrolase family protein
260985_at	AT1G53500	2.5016	1.69727e-05	down	417.361	167.063	MUM4 (MUCILAGE-MODIFIED 4); UDP-4-keto-6-deoxy-glucose-3,5-epimerase/ UDP-4-keto-rhamnose-4-keto-reductase/ UDP-L-rhamnose synthase/ UDP-glucose 4,6-dehydratase/ catalytic
257213_at	AT3G15020	2.50021	0.000680932	down	231.136	92.8868	malate dehydrogenase (NAD), mitochondrial, putative
250496_at	AT5G09650	2.49913	0.00496387	down	1233.23	481.085	AtPPa6 (Arabidopsis thaliana pyrophosphorylase 6); inorganic diphosphatase/ pyrophosphatase
261806_at	AT1G30510	2.49539	0.000584993	down	332.853	132.409	ATRFNR2 (ROOT FNR 2); FAD binding / NADP or NADPH binding / electron carrier/ ferredoxin-NADP+ reductase/ oxidoreductase
253875_at	AT4G27520	2.49519	0.00241647	down	1336.15	538.358	plastocyanin-like domain-containing protein
247569_at	AT5G61240	2.49279	0.00174289	down	629.099	255.433	protein binding
261226_at	AT1G20190	2.48393	0.00640153	down	1038.04	417.426	ATEXPA11 (ARABIDOPSIS THALIANA EXPANSIN 11)
262094_at	AT1G56110	2.47995	0.00493479	down	548.401	223.998	NOP56 (Arabidopsis homolog of nucleolar protein Nop56)
255503_at	AT4G02420	2.47908	0.00112299	down	217.735	87.2075	lectin protein kinase, putative
248045_at	AT5G56030	2.47456	0.000922945	down	1024.29	412.447	HSP81-2 (HEAT SHOCK PROTEIN 81-2); ATP binding
254958_at	AT4G11010	2.4672	0.00136974	down	897.436	359.968	NDPK3 (NUCLEOSIDE DIPHOSPHATE KINASE 3); ATP binding / nucleoside diphosphate kinase
262796_at	AT1G20850	2.45805	0.00376022	down	1410.79	584.036	XCP2 (xylem cysteine peptidase 2); cysteine-type peptidase/ peptidase
256441_at	AT3G10940	2.45755	0.00485082	down	165.41	65.8916	protein phosphatase-related
267586_at	AT2G41950	2.44906	0.00057561	down	336.466	136.569	unknown protein
262109_at	AT1G02730	2.4487	0.00302325	down	284.199	117.408	ATCSLD5; 1,4-beta-D-xylan synthase/ cellulose synthase
247161_at	AT5G65810	2.44763	0.000326135	down	1038.75	426.485	unknown protein
265210_at	AT2G36620	2.44466	0.00121665	down	1225.81	497.656	RPL24A (ribosomal protein L24); structural constituent of ribosome
266421_at	AT2G38540	2.43941	0.000131753	down	9945.14	4085.37	LP1; calmodulin binding
249759_at	AT5G24380	2.43687	0.000445955	down	243.396	100.392	YSL2 (YELLOW STRIPE LIKE 2); oligopeptide transporter
258751_at	AT3G05890	2.4347	0.00147476	down	1813.36	750.815	RCI2B (RARE-COLD-INDUCIBLE 2B)
253165_at	AT4G35320	2.43174	0.000647564	down	333.108	137.432	unknown protein
247313_at	AT5G63980	2.42728	0.00232782	down	296.136	120.335	SAL1; 3'(2'),5'-bisphosphate nucleotidase/ inositol or phosphatidylinositol phosphatase
253247_at	AT4G34610	2.42116	0.00153041	down	267.127	108.907	BLH6 (BELL1-LIKE HOMEODOMAIN 6); DNA binding / transcription factor
264360_at	AT1G03310	2.40558	5.21993e-05	down	275.08	114.107	isoamylase, putative / starch debranching enzyme, putative
262880_at	AT1G64880	2.39873	0.00189296	down	250.509	103.411	ribosomal protein S5 family protein
255825_at	AT2G40475	2.39187	0.000103137	down	213.506	89.0337	unknown protein
263709_at	AT1G09310	2.3874	0.000326055	down	10845.5	4568.14	unknown protein
262871_at	AT1G65010	2.38662	0.000631671	down	288.224	120.172	unknown protein
260895_at	AT1G29250	2.38541	0.00124082	down	614.656	255.108	nucleic acid binding
248921_at	AT5G45950	2.38472	0.000228879	down	1349.21	563.654	GDSL-motif lipase/hydrolase family protein
255822_at	AT2G40610	2.38088	0.000368385	down	1370.68	578.142	ATEXPA8 (ARABIDOPSIS THALIANA EXPANSIN A8)
263951_at	AT2G35960	2.37823	0.0142738	down	140.197	56.9853	NHL12
260392_at	AT1G74030	2.37457	0.00344499	down	213.433	88.5	enolase, putative
264005_at	AT2G22470	2.37137	0.0197545	down	332.091	142.69	AGP2 (ARABINOGALACTAN PROTEIN 2)
247563_at	AT5G61130	2.37073	0.000149684	down	481.013	202.799	PDCB1 (PLASMODESMATA CALLOSE-BINDING PROTEIN 1); callose binding / polysaccharide binding
250505_at	AT5G09870	2.3707	6.99691e-05	down	765.073	322.886	CESA5 (CELLULOSE SYNTHASE 5); cellulose synthase/ transferase, transferring glycosyl groups
248028_at	AT5G55620	2.3646	0.00351821	down	1643.69	697.717	unknown protein
249916_at	AT5G22880	2.36359	0.00158952	down	270.796	113.65	HTB2; DNA binding
252562_s_at	AT3G45930///AT3G46320	2.36182	0.0005494	down	267.911	113.111	Histone superfamily protein
251846_at	AT3G54560	2.36133	0.0178489	down	297.094	121.062	HTA11; DNA binding
249439_at	AT5G40020	2.35986	0.000693575	down	116.13	48.9037	pathogenesis-related thaumatin family protein
252089_at	AT3G52110	2.35653	0.000593761	down	99.5495	42.0407	unknown protein
246746_at	AT5G27820	2.35442	2.07374e-05	down	134.705	57.2129	ribosomal protein L18 family protein
257755_at	AT3G18760	2.34804	0.000576739	down	134.649	57.4451	ribosomal protein S6 family protein
248043_s_at	AT5G56000///AT5G56010	2.34751	0.00307223	down	2932.57	1232.23	HEAT SHOCK PROTEIN 81.4 (Hsp81.4)
257912_at	AT3G25500	2.34726	7.45845e-05	down	506.619	215.6	AFH1 (FORMIN HOMOLOGY 1); actin binding / actin filament binding / protein binding
264802_at	AT1G08560	2.34596	0.00252302	down	473.028	203.779	SYP111 (SYNTAXIN OF PLANTS 111); SNAP receptor
258684_at	AT3G08680	2.34555	0.000185918	down	481.531	205.665	leucine-rich repeat transmembrane protein kinase, putative
252954_at	AT4G38660	2.34265	0.000999392	down	428.681	181.373	thaumatin, putative
256890_at	AT3G23830	2.33149	0.00250329	down	284.594	120.245	GRP4 (GLYCINE-RICH RNA-BINDING PROTEIN 4); RNA binding / double-stranded DNA binding / single-stranded DNA binding
266297_at	AT2G29570	2.32912	0.00452997	down	167.117	72.1052	PCNA2 (PROLIFERATING CELL NUCLEAR ANTIGEN 2); DNA binding / DNA polymerase processivity factor
256862_at	AT3G23940	2.3277	0.00584802	down	466.598	197.426	dehydratase family
250968_at	AT5G02890	2.32374	0.00531879	down	143.457	61.4683	transferase family protein
251395_at	AT2G45470	2.32216	0.00299862	down	2927.3	1257.32	FLA8 (FASCICLIN-LIKE ARABINOGALACTAN PROTEIN 8)
267465_at	AT2G19170	2.32153	0.00285732	down	138.912	59.5013	SLP3; serine-type peptidase
247074_at	AT5G66590	2.32126	0.000434165	down	175.842	76.1458	allergen V5/Tpx-1-related family protein
252973_s_at	AT4G38740	2.31957	1.10414e-05	down	1838.79	792.47	ROC1 (ROTAMASE CYP 1); peptidyl-prolyl cis-trans isomerase
253740_at	AT4G28706	2.31749	0.000124291	down	404.325	174.453	pfkB-type carbohydrate kinase family protein
253667_at	AT4G30170	2.31741	0.000741415	down	922.521	398.458	peroxidase, putative
260107_at	AT1G66430	2.31734	0.00121608	down	518.97	222.695	pfkB-type carbohydrate kinase family protein
252478_at	AT3G46540	2.31705	0.00659698	down	275.288	116.361	epsin N-terminal homology (ENTH) domain-containing protein / clathrin assembly protein-related
256454_at	AT1G75280	2.31674	0.000833623	down	951.757	411.611	isoflavone reductase, putative
250683_x_at	AT5G06640	2.31522	0.0119245	down	170.879	72.7741	proline-rich extensin-like family protein
254080_at	AT4G25630	2.31361	0.00711055	down	315.456	134.171	FIB2 (FIBRILLARIN 2); snoRNA binding
254740_s_at	AT2G42450///AT4G13890///AT4G13930	2.31245	0.00335761	down	653.792	284.947	alpha/beta-Hydrolases superfamily protein; FUNCTIONS IN: triglyceride lipase activity; INVOLVED IN: lipid metabolic process
254134_at	AT4G24830	2.31052	0.00109141	down	505.058	218.216	arginosuccinate synthase family
256905_at	AT3G23990	2.29848	0.0051806	down	233.216	99.8683	HSP60 (HEAT SHOCK PROTEIN 60); ATP binding
258151_at	AT3G18080	2.29797	6.54045e-05	down	1294.58	562.581	BGLU44 (B-S GLUCOSIDASE 44); (R)-amygdalin beta-glucosidase/ 4-methylumbelliferyl-beta-D-glucopyranoside beta-glucosidase/ beta-gentiobiose beta-glucosidase/ cellobiose glucosidase/ esculin beta-glucosidase/ hydrolase, hydrolyzing O-glycosyl compounds
248427_at	AT5G51750	2.29709	0.000151348	down	783.168	340.103	ATSBT1.3 (ARABIDOPSIS THALIANA SUBTILASE 1.3); identical protein binding / serine-type endopeptidase
247362_at	AT5G63140	2.29626	0.00217157	down	204.061	89.4667	ATPAP29 (ARABIDOPSIS THALIANA PURPLE ACID PHOSPHATASE 29); acid phosphatase/ protein serine/threonine phosphatase
246434_at	AT5G17520	2.29592	0.000244648	down	423.328	183.777	RCP1 (ROOT CAP 1); maltose transmembrane transporter
246597_at	AT5G14760	2.29554	0.00815097	down	148.66	63.6585	AO (L-ASPARTATE OXIDASE); L-aspartate oxidase/ electron carrier/ oxidoreductase
254251_at	AT4G23300	2.29543	0.0202211	down	144.318	63.9969	protein kinase family protein
251249_at	AT3G62160	2.29421	0.00941335	down	136.438	60.3566	transferase family protein
257150_at	AT3G27230	2.2916	0.000525522	down	265.734	115.922	LOCATED IN: Golgi apparatus; EXPRESSED IN: 23 plant structures; EXPRESSED DURING: 13 growth stages; BEST Arabidopsis thaliana protein match is: methyltransferase (TAIR:AT5G40830.2); Has 184 Blast hits to 183 proteins in 14 species: Archae - 0; Bacteria - 2; Metazoa - 0; Fungi - 0; Plants - 182; Viruses - 0; Other Eukaryotes - 0 (source: NCBI BLink).
252711_at	AT3G43720	2.28794	0.000345734	down	2689.13	1176.66	protease inhibitor/seed storage/lipid transfer protein (LTP) family protein
264091_at	AT1G79110	2.28434	0.000538484	down	253.312	110.655	protein binding / zinc ion binding
252274_at	AT3G49680	2.28395	0.00508358	down	567.402	243.676	BCAT3 (BRANCHED-CHAIN AMINOTRANSFERASE 3); branched-chain-amino-acid transaminase/ catalytic
266264_at	AT2G27775	2.28339	9.80835e-05	down	110.107	48.24	unknown protein
245336_at	AT4G16515	2.27902	0.00423069	down	647.105	288.327	unknown protein
267630_at	AT2G42130	2.27882	0.0099686	down	243.809	104.91	unknown protein
252172_at	AT3G50640	2.27861	0.000160509	down	150.16	65.7542	unknown protein
245657_at	AT1G56720	2.27725	0.00345072	down	279.125	124.543	protein kinase family protein
251982_at	AT3G53190	2.27714	0.0119006	down	219.194	95.0236	pectate lyase family protein
262402_at	AT1G49410	2.27669	0.00140888	down	254.973	111.994	TOM6 (translocase of the outer mitochondrial membrane 6)
265961_at	AT2G37400	2.27548	0.000107294	down	124.112	54.3866	chloroplast lumen common family protein
247077_at	AT5G66420	2.27079	0.000784276	down	232.292	102.432	LOCATED IN: cellular_component unknown; EXPRESSED IN: 23 plant structures; EXPRESSED DURING: 13 growth stages; CONTAINS InterPro DOMAIN/s: Uncharacterised conserved protein UCP033271 (InterPro:IPR008322), TIM-barrel signal transduction protein, predicted (InterPro:IPR009215); Has 809 Blast hits to 807 proteins in 200 species: Archae - 4; Bacteria - 603; Metazoa - 0; Fungi - 61; Plants - 24; Virus…
247470_at	AT5G62220	2.26852	0.000145304	down	297.947	130.972	exostosin family protein
259077_s_at	AT3G02230///AT5G15650	2.26533	0.00517606	down	2427.96	1075.41	RGP1 is a UDP-arabinose mutase that catalyzes the interconversion between the pyranose and furanose forms of UDP-L-arabinose. It appears to be required for proper cell wall formation. rgp1/rgp2 (at5g15650) double mutants have a male gametophyte lethal phenotype. RGP1 fusion proteins can be found in the cytosol and peripherally associated with the Golgi apparatus
251740_at	AT3G56070	2.26373	0.00419515	down	234.491	102.65	ROC2 (ROTAMASE CYCLOPHILIN 2); cyclosporin A binding / peptidyl-prolyl cis-trans isomerase
261598_at	AT1G49750	2.263	3.73245e-05	down	1029.81	455.404	leucine-rich repeat family protein
265454_at	AT2G46530	2.25945	0.00303444	down	275.72	120.436	ARF11 (AUXIN RESPONSE FACTOR 11); transcription factor
264611_at	AT1G04680	2.2591	0.0159979	down	916.684	421.408	pectate lyase family protein
263226_at	AT1G30690	2.25673	0.00044637	down	463.221	204.171	SEC14 cytosolic factor family protein / phosphoglyceride transfer family protein
246919_at	AT5G25460	2.25636	0.00299514	down	4378.1	1962.25	unknown protein
247566_at	AT5G61170	2.25556	0.00244308	down	1183.3	525.276	40S ribosomal protein S19 (RPS19C)
260083_at	AT1G63220	2.25465	0.00230113	down	207.208	92.4003	C2 domain-containing protein
256497_at	AT1G31580	2.25186	0.00755774	down	1617.97	701.67	ECS1
254284_at	AT4G22910	2.25134	0.000343837	down	118.256	52.4535	FZR2 (FIZZY-RELATED 2); signal transducer
248582_at	AT5G49910	2.2511	0.00890141	down	661.175	286.459	CPHSC70-2EAT SHOCK PROTEIN 70-2 (CHLOROPLAST HEAT SHOCK PROTEIN 70-2); ATP binding / unfolded protein binding
266334_at	AT2G32380	2.25079	0.00104226	down	138.166	60.8925	FUNCTIONS IN: molecular_function unknown; INVOLVED IN: biological_process unknown; LOCATED IN: endomembrane system; EXPRESSED IN: 24 plant structures; EXPRESSED DURING: 15 growth stages; CONTAINS InterPro DOMAIN/s: Transmembrane protein 97, predicted (InterPro:IPR016964); BEST Arabidopsis thaliana protein match is: unknown protein (TAIR:AT1G05210.1); Has 102 Blast hits to 102 proteins in 33 speci…
252537_at	AT3G45710	2.24961	0.00221441	down	116.254	51.4986	proton-dependent oligopeptide transport (POT) family protein
265994_at	AT2G24170	2.24899	0.00420594	down	124.169	55.3708	endomembrane protein 70, putative
248309_at	AT5G52540	2.24887	0.00228193	down	209.761	92.7626	unknown protein
248784_at	AT5G47380	2.24821	0.00219852	down	91.0167	40.1736	unknown protein
256745_at	AT3G29360	2.24793	0.000827625	down	644.557	288.753	UDP-glucose 6-dehydrogenase, putative
247584_at	AT5G60670	2.24761	0.000459396	down	1377.88	610.981	60S ribosomal protein L12 (RPL12C)
266295_at	AT2G29550	2.24672	0.000344672	down	656.362	292.324	TUB7; structural constituent of cytoskeleton
252272_at	AT3G49670	2.24539	0.000672469	down	536.647	237.93	BAM2 (BARELY ANY MERISTEM 2); ATP binding / protein binding / protein kinase/ protein serine/threonine kinase
251807_at	AT3G55400	2.24319	0.0114598	down	254.028	111.279	OVA1 (OVULE ABORTION 1); ATP binding / aminoacyl-tRNA ligase/ methionine-tRNA ligase/ nucleotide binding
254233_at	AT4G23800	2.24294	0.001632	down	165.891	74.1677	high mobility group (HMG1/2) family protein
254386_at	AT4G21960	2.24271	0.00016999	down	5916.86	2632.5	PRXR1; electron carrier/ heme binding / peroxidase
263136_at	AT1G78580	2.24021	0.00245566	down	132.918	58.7468	ATTPS1 (TREHALOSE-6-PHOSPHATE SYNTHASE); alpha,alpha-trehalose-phosphate synthase (UDP-forming)/ transferase, transferring glycosyl groups
253274_at	AT4G34200	2.24008	0.00356	down	592.229	263.633	EDA9 (embryo sac development arrest 9); ATP binding
257203_at	AT3G23730	2.23959	0.0116999	down	896.935	393.093	xyloglucan:xyloglucosyl transferase, putative / xyloglucan endotransglycosylase, putative / endo-xyloglucan transferase, putative
260494_at	AT2G41820	2.2393	0.000330436	down	157.149	70.4432	leucine-rich repeat transmembrane protein kinase, putative
255104_at	AT4G08685	2.23879	0.00988081	down	1565.57	709.347	SAH7
257020_at	AT3G19590	2.23811	4.85009e-05	down	227.249	101.384	WD-40 repeat family protein / mitotic checkpoint protein, putative
248036_at	AT5G55920	2.23742	0.00299233	down	322.778	144.084	nucleolar protein, putative
261933_at	AT1G22410	2.23713	0.00242119	down	711.145	317.753	2-dehydro-3-deoxyphosphoheptonate aldolase, putative / 3-deoxy-D-arabino-heptulosonate 7-phosphate synthase, putative / DAHP synthetase, putative
255933_at	AT1G12750	2.23527	2.02235e-06	down	455.363	203.742	ATRBL6 (ARABIDOPSIS RHOMBOID-LIKE PROTEIN 6)
250898_at	AT5G03300	2.23472	0.000737293	down	887.761	397.551	ADK2 (ADENOSINE KINASE 2); adenosine kinase/ copper ion binding / kinase
260714_at	AT1G14980	2.23461	0.00597785	down	641.803	280.957	CPN10 (CHAPERONIN 10); chaperone binding
257608_at	AT3G13860	2.23238	0.00361301	down	240.918	106.557	HSP60-3A (HEAT SHOCK PROTEIN 60-3A); ATP binding / protein binding
261810_at	AT1G08130	2.23134	0.00181927	down	211.844	95.3501	ATLIG1 (ARABIDOPSIS THALIANA DNA LIGASE 1); ATP binding / DNA binding / DNA ligase (ATP)
254980_at	AT4G10450	2.23115	0.00167646	down	473.915	210.215	60S ribosomal protein L9 (RPL90D)
266820_at	AT2G44940	2.23035	0.000138608	down	162.605	72.7528	AP2 domain-containing transcription factor TINY, putative
259710_at	AT1G77670	2.22554	0.00970259	down	137.013	60.652	aminotransferase class I and II family protein
255447_at	AT4G02790	2.22537	0.00241564	down	288.942	129.06	GTP-binding family protein
247604_at	AT5G60950	2.22347	0.00319586	down	190.944	85.5301	COBL5 (COBRA-LIKE PROTEIN 5 PRECURSOR)
262980_at	AT1G75680	2.21947	0.000205072	down	1387.68	626.862	AtGH9B7 (Arabidopsis thaliana glycosyl hydrolase 9B7); catalytic/ hydrolase, hydrolyzing O-glycosyl compounds
248267_at	AT5G53460	2.21857	0.000497266	down	1972.63	889.34	GLT1; glutamate synthase (NADH)
251861_at	AT3G54810	2.2167	0.000129832	down	259.893	116.93	zinc finger (GATA type) family protein
249424_s_at	AT5G39800///AT5G40080	2.2104	0.000150676	down	176.189	79.7389	Mitochondrial ribosomal protein L27
245859_at	AT5G28290	2.20906	0.000975947	down	108.636	49.0172	ATNEK3 (NIMA-RELATED KINASE3); ATP binding / kinase/ protein kinase/ protein serine/threonine kinase
246800_at	AT5G26780	2.20845	0.000608441	down	215.963	97.3535	SHM2 (SERINE HYDROXYMETHYLTRANSFERASE 2); catalytic/ glycine hydroxymethyltransferase/ pyridoxal phosphate binding
257822_at	AT3G25230	2.20541	0.00780443	down	298.333	136.598	ROF1 (ROTAMASE FKBP 1); FK506 binding / calmodulin binding / peptidyl-prolyl cis-trans isomerase
253487_at	AT4G31700	2.20493	0.00500824	down	1294.24	584.507	RPS6 (RIBOSOMAL PROTEIN S6); structural constituent of ribosome
260667_at	AT1G19440	2.20264	0.0024454	down	342.634	157.598	KCS4 (3-KETOACYL-COA SYNTHASE 4); acyltransferase/ catalytic/ transferase, transferring acyl groups other than amino-acyl groups
266649_at	AT2G25810	2.20123	0.0071473	down	287.905	128.27	TIP4;1 (tonoplast intrinsic protein 4;1); water channel
258296_at	AT3G23390	2.20106	0.000253402	down	1234.25	559.452	60S ribosomal protein L36a/L44 (RPL36aA)
248139_at	AT5G54970	2.19941	0.00738661	down	158.729	73.8591	unknown protein
254763_at	AT4G13170	2.19554	0.00173935	down	715.182	323.18	60S ribosomal protein L13A (RPL13aC)
247425_at	AT5G62550	2.19297	0.00456847	down	203.426	91.846	unknown protein
258365_s_at	AT3G14390///AT5G11880	2.19193	0.00102944	down	912.255	413.427	Pyridoxal-dependent decarboxylase family protein; FUNCTIONS IN: diaminopimelate decarboxylase activity; INVOLVED IN: lysine biosynthetic process via diaminopimelate
263873_at	AT2G21860	2.19072	0.00783643	down	357.561	159.796	violaxanthin de-epoxidase-related
264340_at	AT1G70280	2.19055	0.000929303	down	173.572	78.6441	NHL repeat-containing protein
249366_at	AT5G40610	2.18874	0.00114701	down	284.333	128.838	glycerol-3-phosphate dehydrogenase (NAD+) / GPDH
264581_at	AT1G05210	2.1882	0.000141793	down	131.675	60.1249	FUNCTIONS IN: molecular_function unknown; INVOLVED IN: biological_process unknown; LOCATED IN: endomembrane system; EXPRESSED IN: 17 plant structures; EXPRESSED DURING: 11 growth stages; CONTAINS InterPro DOMAIN/s: Transmembrane protein 97, predicted (InterPro:IPR016964); BEST Arabidopsis thaliana protein match is: unknown protein (TAIR:AT2G32380.1); Has 101 Blast hits to 101 proteins in 32 speci…
248493_at	AT5G51100	2.18623	0.00277505	down	223.292	101.319	FSD2 (FE SUPEROXIDE DISMUTASE 2); superoxide dismutase
258699_at	AT3G09470	2.18601	0.00150746	down	276.195	126.249	FUNCTIONS IN: molecular_function unknown; INVOLVED IN: biological_process unknown; LOCATED IN: cellular_component unknown; EXPRESSED IN: 23 plant structures; EXPRESSED DURING: 13 growth stages; CONTAINS InterPro DOMAIN/s: Protein of unknown function DUF895, eukaryotic (InterPro:IPR010291), Major facilitator superfamily, general substrate transporter (InterPro:IPR016196); Has 638 Blast hits to 624…
252255_at	AT3G49220	2.18464	0.00582126	down	1236.13	575.952	pectinesterase family protein
259823_at	AT1G66250	2.18369	0.000750301	down	191.445	87.5547	glycosyl hydrolase family 17 protein
248790_at	AT5G47450	2.18263	0.016972	down	797.23	361.029	AtTIP2;3; ammonia transporter/ methylammonium transmembrane transporter/ water channel
253013_at	AT4G37910	2.1822	0.00589532	down	380.009	174.165	mtHsc70-1 (mitochondrial heat shock protein 70-1); ATP binding
259138_s_at	AT3G10270///AT5G04130	2.17848	0.000842333	down	158.878	72.4781	Protein targeting to mitochondria is influenced by UTR sequences
267382_at	AT2G44300	2.17448	0.000198375	down	174.021	79.9129	lipid transfer protein-related
262813_at	AT1G11670	2.17412	0.000268893	down	233.223	107.181	MATE efflux family protein
254701_at	AT4G18030	2.17404	1.98838e-05	down	831.767	382.355	dehydration-responsive family protein
254119_at	AT4G24780	2.17236	0.00209763	down	841.506	385.113	pectate lyase family protein
249919_at	AT5G19250	2.17135	0.000585389	down	1079.28	497.889	unknown protein
260130_s_at	AT1G66270///AT1G66280	2.17101	0.000307391	down	1163.39	535.557
252343_at	AT3G48610	2.16898	0.00809083	down	204.71	96.1237	phosphoesterase family protein
263326_at	AT2G04280	2.16835	0.00274601	down	812.978	375.505	unknown protein
258409_at	AT3G17640	2.1681	0.0017427	down	118.604	54.659	leucine-rich repeat family protein
261944_at	AT1G64650	2.16722	0.002436	down	910.389	417.734	LOCATED IN: plasma membrane; EXPRESSED IN: 23 plant structures; EXPRESSED DURING: 13 growth stages; CONTAINS InterPro DOMAIN/s: Protein of unknown function DUF791 (InterPro:IPR008509), Major facilitator superfamily, general substrate transporter (InterPro:IPR016196); BEST Arabidopsis thaliana protein match is: unknown protein (TAIR:AT4G27720.1); Has 565 Blast hits to 562 proteins in 197 species: …
250994_at	AT5G02490	2.16722	8.419e-05	down	156.574	72.3471	heat shock cognate 70 kDa protein 2 (HSC70-2) (HSP70-2)
251993_at	AT3G52960	2.16715	0.00285013	down	1307.8	600.923	peroxiredoxin type 2, putative
248769_at	AT5G47730	2.16508	0.00279429	down	229.8	106.513	SEC14 cytosolic factor, putative / polyphosphoinositide-binding protein, putative
267562_at	AT2G39670	2.16325	0.0019673	down	299.229	137.343	radical SAM domain-containing protein
257005_at	AT3G14190	2.16004	0.00557737	down	199.603	91.2464	unknown protein
250995_at	AT5G02500	2.15898	0.000149664	down	7764.99	3598.32	HSC70-1 (HEAT SHOCK COGNATE PROTEIN 70-1); ATP binding
265102_at	AT1G30870	2.15788	0.00937012	down	179.29	83.9649	cationic peroxidase, putative
265277_at	AT2G28410	2.15477	6.09453e-05	down	235.329	109.323	unknown protein
254363_at	AT4G22010	2.15452	0.00736563	down	697.501	326.171	sks4 (SKU5 Similar 4); copper ion binding / oxidoreductase
247706_at	AT5G59480	2.1514	0.000166092	down	472.219	219.878	haloacid dehalogenase-like hydrolase family protein
250358_at	AT5G11740	2.14779	0.0062098	down	4500.65	2131.53	AGP15 (ARABINOGALACTAN PROTEIN 15)
264188_at	AT1G54690	2.14652	9.0247e-05	down	613.557	285.191	GAMMA-H2AX (GAMMA HISTONE VARIANT H2AX); DNA binding
259801_at	AT1G72230	2.14087	0.00335591	down	264.134	124.006	plastocyanin-like domain-containing protein
248968_at	AT5G45280	2.13741	0.00494226	down	799.125	379.413	pectinacetylesterase, putative
267175_s_at	AT2G37620///AT3G53750	2.13616	0.00302332	down	404.267	191.227	ACT1
256865_at	AT3G23820	2.13511	0.00134592	down	1826.88	858.041	GAE6 (UDP-D-GLUCURONATE 4-EPIMERASE 6); UDP-glucuronate 4-epimerase/ catalytic
247383_at	AT5G63410	2.12644	3.77549e-05	down	311.981	146.658	leucine-rich repeat transmembrane protein kinase, putative
253534_at	AT4G31500	2.1255	0.000788323	down	575.71	269.495	CYP83B1 (CYTOCHROME P450 MONOOXYGENASE 83B1); oxidoreductase, acting on paired donors, with incorporation or reduction of molecular oxygen, NADH or NADPH as one donor, and incorporation of one atom of oxygen / oxygen binding
259096_at	AT3G04840	2.12436	0.00385492	down	1582.34	743.32	40S ribosomal protein S3A (RPS3aA)
266223_at	AT2G28790	2.12144	0.00201328	down	181.979	85.2278	osmotin-like protein, putative
260984_at	AT1G53645	2.12103	0.000150694	down	203.77	96.2432	hydroxyproline-rich glycoprotein family protein
254466_at	AT4G20430	2.12005	0.00159638	down	157.942	74.1937	subtilase family protein
263432_at	AT2G22230	2.11909	0.00148305	down	693.645	327.309	beta-hydroxyacyl-ACP dehydratase, putative
247654_at	AT5G59850	2.11546	0.00412765	down	1741.42	821.864	40S ribosomal protein S15A (RPS15aF)
250846_at	AT5G04590	2.11466	0.00140845	down	1399.26	656.839	SIR; sulfite reductase (ferredoxin)/ sulfite reductase
246231_at	AT4G37080	2.11387	0.000418919	down	517.165	244.455	unknown protein
249945_at	AT5G22440	2.11108	0.00716288	down	554.398	259.947	60S ribosomal protein L10A (RPL10aC)
259661_at	AT1G55265	2.1081	0.00370628	down	226.723	107.082	unknown protein
253440_at	AT4G32570	2.10563	0.00667541	down	699.871	332.912	TIFY8 (TIFY DOMAIN PROTEIN 8)
261639_at	AT1G50010	2.1053	0.000147592	down	2106.81	999.758	TUA2; structural constituent of cytoskeleton
252119_at	AT3G51030	2.10501	0.0010242	down	165.732	79.0324	ATTRX1; oxidoreductase, acting on sulfur group of donors, disulfide as acceptor
261362_s_at	AT1G41880///AT3G55750	2.10439	0.00148004	down	1986.3	942.152	Ribosomal protein L35Ae family protein; FUNCTIONS IN: structural constituent of ribosome
253340_s_at	AT4G33260///AT4G33270	2.10249	0.012791	down	264.272	127.477	CDC20.2, Encodes a CDC20 protein that interacts with APC subunits, components of the mitochondrial checkpoint complex and mitotic cyclin substrates and is indispensable for normal plant development and fertility
253533_at	AT4G31590	2.10099	0.000153646	down	461.055	219.825	ATCSLC5 (CELLULOSE-SYNTHASE LIKE C5); cellulose synthase/ transferase, transferring glycosyl groups
256612_at	AT3G29280	2.10083	0.000294068	down	174.699	83.4625	unknown protein
252713_at	AT3G43810	2.09888	0.00373602	down	928.976	438.351	CAM7 (CALMODULIN 7); calcium ion binding
246265_at	AT1G31860	2.09459	0.00388901	down	195.313	92.1016	AT-IE; phosphoribosyl-AMP cyclohydrolase/ phosphoribosyl-ATP diphosphatase
264668_at	AT1G09780	2.0932	0.00221286	down	1340.4	638.518	2,3-biphosphoglycerate-independent phosphoglycerate mutase, putative / phosphoglyceromutase, putative
257547_at	AT3G13000	2.09194	0.00272276	down	253.43	120.452	transcription factor
261999_at	AT1G33800	2.09133	0.000961051	down	193.987	92.3508	unknown protein
262937_at	AT1G79560	2.09017	0.00702181	down	143.874	68.24	FTSH12 (FTSH PROTEASE 12); ATP-dependent peptidase/ ATPase/ metallopeptidase
265377_at	AT2G05790	2.08797	8.25979e-05	down	1937.83	929.236	glycosyl hydrolase family 17 protein
256186_at	AT1G51680	2.08793	0.000243661	down	1127.32	541.467	4CL1 (4-COUMARATE:COA LIGASE 1); 4-coumarate-CoA ligase
255558_at	AT4G01900	2.08758	0.0068581	down	382.81	181.293	GLB1 (GLNB1 HOMOLOG); acetylglutamate kinase regulator
258006_at	AT3G19400	2.08741	5.55271e-05	down	266.421	127.54	cysteine proteinase, putative
247376_at	AT5G63310	2.08686	0.00600374	down	1488.42	699.366	NDPK2 (NUCLEOSIDE DIPHOSPHATE KINASE 2); ATP binding / nucleoside diphosphate kinase/ protein binding
266022_at	AT2G05920	2.0868	0.000767587	down	1659.34	796.63	subtilase family protein
250059_at	AT5G17820	2.08621	0.00461025	down	409.375	193.83	peroxidase 57 (PER57) (P57) (PRXR10)
259014_at	AT3G07320	2.08546	0.00744024	down	219.415	104.34	glycosyl hydrolase family 17 protein
267187_s_at	AT2G44160///AT3G59970	2.08419	0.00352108	down	545.832	262.243	MTHFR2, methylenetetrahydrofolate reductase
261189_at	AT1G33040	2.0817	0.00233769	down	670.296	319.898	NACA5 (NASCENT POLYPEPTIDE-ASSOCIATED COMPLEX SUBUNIT ALPHA-LIKE PROTEIN 5)
259592_at	AT1G27950	2.08048	0.00386341	down	2626.37	1278.21	LTPG1 (GLYCOSYLPHOSPHATIDYLINOSITOL-ANCHORED LIPID PROTEIN TRANSFER 1)
245106_at	AT2G41650	2.07738	0.000259021	down	158.638	76.1583	unknown protein
252821_at	AT4G39860	2.07727	0.00336466	down	167.519	79.5905	unknown protein
261563_at	AT1G01630	2.07687	0.00498871	down	587.935	283.303	SEC14 cytosolic factor, putative / phosphoglyceride transfer protein, putative
248664_at	AT5G48580	2.07669	0.00135081	down	775.37	373.51	FKBP15-2; FK506 binding / peptidyl-prolyl cis-trans isomerase
248540_at	AT5G50160	2.07525	0.00617299	down	137.473	67.3084	FRO8 (FERRIC REDUCTION OXIDASE 8); ferric-chelate reductase/ oxidoreductase
249060_at	AT5G44560	2.07263	0.00161563	down	155.637	74.5315	VPS2.2
260982_at	AT1G53520	2.07198	0.00586778	down	448.953	213.542	chalcone-flavanone isomerase-related
245296_at	AT4G16370	2.07099	0.00331473	down	545.2	263.476	ATOPT3 (OLIGOPEPTIDE TRANSPORTER); oligopeptide transporter
257113_at	AT3G20130	2.0708	0.00454487	down	191.144	93.676	CYP705A22; electron carrier/ heme binding / iron ion binding / monooxygenase/ oxygen binding
259933_at	AT1G34350	2.06784	0.000458087	down	184.21	88.7695	unknown protein
247864_s_at	AT1G24807///AT1G24909///AT1G25083///AT1G25155///AT1G25220///AT5G57890	2.06782	0.000324087	down	110.555	53.3862	Glutamine amidotransferase type 1 family protein
250102_at	AT5G16590	2.06502	1.1635e-05	down	495.018	239.664	LRR1; ATP binding / kinase/ protein serine/threonine kinase
261105_at	AT1G63000	2.06455	0.000131892	down	1014.55	491.288	NRS/ER (NUCLEOTIDE-RHAMNOSE SYNTHASE/EPIMERASE-REDUCTASE); UDP-4-keto-6-deoxy-glucose-3,5-epimerase/ UDP-4-keto-rhamnose-4-keto-reductase/ dTDP-4-dehydrorhamnose 3,5-epimerase/ dTDP-4-dehydrorhamnose reductase
249070_at	AT5G44030	2.06301	0.00173981	down	208.671	101.3	CESA4 (CELLULOSE SYNTHASE A4); cellulose synthase/ transferase, transferring glycosyl groups
265695_at	AT2G24490	2.06297	0.00888735	down	160.155	76.7413	RPA2 (REPLICON PROTEIN A2); protein binding
257809_at	AT3G27060	2.06172	0.000832342	down	727.893	352.617	TSO2 (TSO meaning 'ugly' in Chinese); oxidoreductase/ ribonucleoside-diphosphate reductase/ transition metal ion binding
251995_at	AT3G52940	2.05915	0.00224823	down	300.511	147.003	FK (FACKEL); delta14-sterol reductase
264372_at	AT1G11840	2.05868	0.0163681	down	660.814	311.518	ATGLX1 (GLYOXALASE I HOMOLOG); lactoylglutathione lyase/ metal ion binding
262969_at	AT1G75710	2.05675	2.91672e-06	down	314.427	152.88	zinc finger (C2H2 type) family protein
252983_at	AT4G37980	2.05625	0.000275514	down	362.898	176.167	ELI3-1 (ELICITOR-ACTIVATED GENE 3-1); binding / catalytic/ oxidoreductase/ zinc ion binding
263696_at	AT1G31230	2.05565	0.000765369	down	147.727	71.5859	AK-HSDH I (ASPARTATE KINASE-HOMOSERINE DEHYDROGENASE I); aspartate kinase/ homoserine dehydrogenase
257600_at	AT3G24770	2.05521	0.00193962	down	231.192	112.554	CLE41 (CLAVATA3/ESR-RELATED 41); protein binding / receptor binding
266981_at	AT2G39460	2.05484	0.00335146	down	1707.09	835.735	RPL23AA (RIBOSOMAL PROTEIN L23AA); RNA binding / nucleotide binding / structural constituent of ribosome
265869_at	AT2G01760	2.054	0.0164628	down	118.742	57.4405	ARR14 (ARABIDOPSIS RESPONSE REGULATOR 14); transcription factor/ two-component response regulator
266209_at	AT2G27550	2.05364	0.000999441	down	130.515	63.171	ATC (ARABIDOPSIS THALIANA CENTRORADIALIS); phosphatidylethanolamine binding
251783_at	AT3G55280	2.05328	0.00287328	down	582.218	282.977	RPL23AB (RIBOSOMAL PROTEIN L23AB); RNA binding / nucleotide binding / structural constituent of ribosome
260364_at	AT1G70560	2.05146	8.48323e-05	down	141.119	68.8546	TAA1 (TRYPTOPHAN AMINOTRANSFERASE OF ARABIDOPSIS 1); L-alanine:2-oxoglutarate aminotransferase/ L-glutamine:2-oxoglutarate aminotransferase/ L-leucine:2-oxoglutarate aminotransferase/ L-methionine:2-oxoglutarate aminotransferase/ L-phenylalanine:2-oxoglut
258483_at	AT3G02570	2.05128	0.00552283	down	548.144	264.604	MEE31 (MATERNAL EFFECT EMBRYO ARREST 31); mannose-6-phosphate isomerase
259660_at	AT1G55260	2.04894	0.00256735	down	1384.64	669.269	lipid binding
248942_at	AT5G45480	2.04792	0.00269756	down	192.181	92.9768	unknown protein
252199_at	AT3G50270	2.04764	0.00377397	down	523.868	253.008	transferase family protein
258849_at	AT3G03250	2.04689	0.00063167	down	937.904	459.073	UGP (UDP-glucose pyrophosphorylase); UTP:glucose-1-phosphate uridylyltransferase/ nucleotidyltransferase
246512_at	AT5G15630	2.04625	0.00260116	down	121.668	60.0184	IRX6
248082_at	AT5G55400	2.04429	0.00342759	down	120.718	58.8786	fimbrin-like protein, putative
260753_at	AT1G49230	2.03843	0.00106201	down	128.14	62.4474	zinc finger (C3HC4-type RING finger) family protein
259403_at	AT1G17745	2.03511	0.0127212	down	320.008	153.842	PGDH (3-PHOSPHOGLYCERATE DEHYDROGENASE); phosphoglycerate dehydrogenase
251029_at	AT5G02050	2.03426	0.000438859	down	159.679	78.2979	mitochondrial glycoprotein family protein / MAM33 family protein
266256_at	AT2G27710	2.03339	0.00491201	down	1427.88	703.186	60S acidic ribosomal protein P2 (RPP2B)
255642_at	AT4G00820	2.0322	0.000690538	down	98.3979	48.4412	iqd17 (IQ-domain 17); calmodulin binding
260645_at	AT1G53300	2.02898	0.00115021	down	202.884	100.711	TTL1 (TETRATRICOPETIDE-REPEAT THIOREDOXIN-LIKE 1); binding
245750_at	AT1G51060	2.02866	0.00153582	down	1071.27	530.431	HTA10; DNA binding
253308_at	AT4G33680	2.02847	0.00181196	down	1107.53	543.261	AGD2 (ABERRANT GROWTH AND DEATH 2); L,L-diaminopimelate aminotransferase/ transaminase
252972_at	AT4G38840	2.0282	0.00441106	down	1023.6	502.607	auxin-responsive protein, putative
251142_at	AT5G01015	2.02623	0.0102745	down	222.083	106.957	unknown protein
251599_at	AT3G57610	2.02283	0.000213128	down	827.137	407.695	ADSS (ADENYLOSUCCINATE SYNTHASE); adenylosuccinate synthase
260151_at	AT1G52910	2.02076	0.00405497	down	309.612	153.311	unknown protein
259761_at	AT1G77590	2.01839	0.0022869	down	434.199	214.166	LACS9 (LONG CHAIN ACYL-COA SYNTHETASE 9); long-chain-fatty-acid-CoA ligase
266226_at	AT2G28740	2.01726	0.00115157	down	168.157	83.2454	HIS4; DNA binding
247439_at	AT5G62670	2.01644	0.000660256	down	822.543	407.997	AHA11 (Arabidopsis H(+)-ATPase 11); ATPase
265844_at	AT2G35620	2.01591	0.000585812	down	304.864	151.725	FEI2 (FEI 2); kinase
254535_at	AT4G19710	2.00921	0.00186498	down	305.504	152.337	bifunctional aspartate kinase/homoserine dehydrogenase, putative / AK-HSDH, putative
260709_at	AT1G32500	2.0085	0.00518324	down	431.41	211.825	ATNAP6 (NON-INTRINSIC ABC PROTEIN 6); protein binding / transporter
253578_at	AT4G30340	2.00827	0.0142172	down	196.71	96.9046	ATDGK7 (Diacylglycerol kinase 7); diacylglycerol kinase
253276_at	AT4G34050	2.00767	0.000122209	down	1972.38	984.552	caffeoyl-CoA 3-O-methyltransferase, putative
256746_at	AT3G29320	2.00665	0.000763782	down	675.261	335.97	glucan phosphorylase, putative
245254_at	AT4G14680	2.00568	0.00043834	down	195.265	97.2805	APS3; sulfate adenylyltransferase (ATP)
247586_at	AT5G60660	2.00408	0.000866538	down	528.111	264.209	PIP2;4 (PLASMA MEMBRANE INTRINSIC PROTEIN 2;4); water channel
260590_at	AT1G53310	2.00397	0.000133399	down	617.678	307.916	ATPPC1 (PHOSPHOENOLPYRUVATE CARBOXYLASE 1); catalytic/ phosphoenolpyruvate carboxylase
262516_at	AT1G17190	2.00383	0.00359521	down	165.253	81.5286	ATGSTU26 (ARABIDOPSIS THALIANA GLUTATHIONE S-TRANSFERASE TAU 26); glutathione transferase
260457_at	AT1G72480	2.0024	0.00174075	down	258.421	130	FUNCTIONS IN: molecular_function unknown; INVOLVED IN: biological_process unknown; LOCATED IN: Golgi apparatus; EXPRESSED IN: 22 plant structures; EXPRESSED DURING: 13 growth stages; CONTAINS InterPro DOMAIN/s: Transmembrane receptor, eukaryota (InterPro:IPR009637); BEST Arabidopsis thaliana protein match is: unknown protein (TAIR:AT2G01070.1); Has 422 Blast hits to 420 proteins in 121 species: A…
254029_at	AT4G25870	2.00154	0.000612589	down	231.134	116.014	unknown protein
254805_at	AT4G12480	80.9222	6.07248e-05	up	12.7661	1049.99	pEARLI 1; lipid binding
246099_at	AT5G20230	32.1039	0.000852693	up	95.0243	2652.85	ATBCB (ARABIDOPSIS BLUE-COPPER-BINDING PROTEIN); copper ion binding / electron carrier
246228_at	AT4G36430	17.915	1.01474e-07	up	30.9747	554.878	peroxidase, putative
262047_at	AT1G80160	15.2312	1.07095e-05	up	26.6881	403.478	lactoylglutathione lyase family protein / glyoxalase I family protein
250182_at	AT5G14470	13.7704	3.3689e-05	up	26.5412	361.336	GHMP kinase-related
265536_at	AT2G15880	12.6645	0.00266769	up	70.8575	795.03	leucine-rich repeat family protein / extensin family protein
264124_at	AT1G79360	12.3558	0.000460327	up	86.1246	1003.8	ATOCT2 (ARABIDOPSIS THALIANA ORGANIC CATION/CARNITINE TRANSPORTER 2); carbohydrate transmembrane transporter/ sugar:hydrogen symporter
260662_at	AT1G19540	11.1684	0.000742818	up	136.082	1443.48	isoflavone reductase, putative
246251_at	AT4G37220	11.1367	0.00107417	up	223.713	2329.07	stress-responsive protein, putative
264777_at	AT1G08630	10.232	0.00108146	up	316.919	3028.97	THA1 (Threonine Aldolase 1); aldehyde-lyase/ threonine aldolase
254832_at	AT4G12490	10.2222	0.00157768	up	35.3135	386.312	protease inhibitor/seed storage/lipid transfer protein (LTP) family protein
245233_at	AT4G25580	10.1251	0.000366985	up	65.5845	638.687	stress-responsive protein-related
264524_at	AT1G10070	9.81287	0.000392482	up	610.687	5772.67	ATBCAT-2 (ARABIDOPSIS THALIANA BRANCHED-CHAIN AMINO ACID TRANSAMINASE 2); branched-chain-amino-acid transaminase/ catalytic
245349_at	AT4G16690	9.59319	1.00812e-05	up	112.234	1069.92	MES16 (METHYL ESTERASE 16); catalytic/ hydrolase, acting on ester bonds / methyl indole-3-acetate esterase/ methyl jasmonate esterase
260668_at	AT1G19530	9.32313	0.00065705	up	278.134	2487.33	unknown protein
262119_s_at	AT1G02920///AT1G02930	8.75702	0.000709201	up	196.784	1685.15	ATGSTF7, GLUTATHIONE S-TRANSFERASE 7
248236_at	AT5G53870	8.41124	0.0025447	up	25.7965	210.039	plastocyanin-like domain-containing protein
266799_at	AT2G22860	8.34018	0.000714336	up	22.1764	189.075	ATPSK2 (PHYTOSULFOKINE 2 PRECURSOR); growth factor
260900_s_at	AT1G21400///AT5G34780	8.28284	0.00170027	up	185.501	1425.21	Thiamin diphosphate-binding fold (THDP-binding) superfamily protein; FUNCTIONS IN: oxidoreductase activity, acting on the aldehyde or oxo group of donors, disulfide as acceptor, 3-methyl-2-oxobutanoate dehydrogenase (2-methylpropanoyl-transferring) activity
251428_at	AT3G60140	7.96272	1.69065e-05	up	262.398	2079.68	DIN2 (DARK INDUCIBLE 2); catalytic/ cation binding / hydrolase, hydrolyzing O-glycosyl compounds
267035_at	AT2G38400	7.92696	0.000259055	up	463.534	3584.77	AGT3 (ALANINE:GLYOXYLATE AMINOTRANSFERASE 3); alanine-glyoxylate transaminase/ catalytic/ pyridoxal phosphate binding / transaminase
258746_at	AT3G05950	7.1792	0.000195204	up	26.0146	187.787	germin-like protein, putative
257947_at	AT3G21720	6.98372	0.000823299	up	298.587	1993.33	ICL (ISOCITRATE LYASE); catalytic/ isocitrate lyase
265561_s_at	AT1G47480///AT2G05440///AT2G05510	6.93355	1.89685e-05	up	52.9219	364.751	alpha/beta-Hydrolases superfamily protein; FUNCTIONS IN: hydrolase activity; INVOLVED IN: metabolic process
251196_at	AT3G62950	6.9129	0.000129024	up	36.0453	251.839	glutaredoxin family protein
255733_at	AT1G25400	6.48763	4.89947e-05	up	96.7207	621.735	unknown protein
264960_at	AT1G76930	6.45448	0.000686363	up	127.782	795.298	ATEXT4 (EXTENSIN 4); structural constituent of cell wall
254818_at	AT4G12470	6.4533	0.00117238	up	621.425	4020.67	protease inhibitor/seed storage/lipid transfer protein (LTP) family protein
250199_at	AT5G14180	6.44995	0.00130523	up	40.0565	264.441	MPL1 (MYZUS PERSICAE-INDUCED LIPASE 1); catalytic
259982_at	AT1G76410	6.42817	0.00014411	up	133.8	847.754	ATL8; protein binding / zinc ion binding
256337_at	AT1G72060	6.39236	0.000119444	up	36.2908	232.59	serine-type endopeptidase inhibitor
264774_at	AT1G22890	6.02496	0.000433184	up	173.83	1020.35	unknown protein
262635_at	AT1G06570	6.00704	1.85391e-05	up	532.599	3181.75	PDS1 (PHYTOENE DESATURATION 1); 4-hydroxyphenylpyruvate dioxygenase
258395_at	AT3G15500	5.92202	0.00166076	up	92.7698	525.518	ANAC055 (ARABIDOPSIS NAC DOMAIN CONTAINING PROTEIN 55); transcription factor
247717_at	AT5G59320	5.87428	0.00264306	up	39.8699	247.231	LTP3 (LIPID TRANSFER PROTEIN 3); lipid binding
245528_at	AT4G15530	5.79574	0.000266692	up	648.621	3681.96	PPDK (pyruvate orthophosphate dikinase); kinase/ pyruvate, phosphate dikinase
249337_at	AT5G41080	5.64334	0.00060748	up	378.512	2083.1	glycerophosphoryl diester phosphodiesterase family protein
246464_at	AT5G16980	5.49403	1.1672e-05	up	44.5376	245.619	NADP-dependent oxidoreductase, putative
263443_at	AT2G28630	5.449	0.00175254	up	40.3814	215.543	KCS12 (3-KETOACYL-COA SYNTHASE 12); acyltransferase/ catalytic/ transferase, transferring acyl groups other than amino-acyl groups
260744_at	AT1G15010	5.39302	0.00247196	up	58.1458	326.835	unknown protein
254197_at	AT4G24040	5.36455	0.000142487	up	159.563	847.543	TRE1 (TREHALASE 1); alpha,alpha-trehalase/ trehalase
249174_at	AT5G42900	5.32766	0.00523876	up	137.03	738.002	unknown protein
261663_at	AT1G18330///AT3G10113	5.32115	0.000199872	up	243.256	1280.13	EPR1, EARLY-PHYTOCHROME-RESPONSIVE1
266712_at	AT2G46750	5.27368	0.00125677	up	70.7681	376.237	FAD-binding domain-containing protein
261135_at	AT1G19610	5.25448	2.03427e-05	up	110.595	583.889	PDF1.4
254314_at	AT4G22470	5.19804	0.00257859	up	44.1049	233.984	protease inhibitor/seed storage/lipid transfer protein (LTP) family protein
263118_at	AT1G03090	5.17629	0.00103204	up	1024.46	5122.55	MCCA; methylcrotonoyl-CoA carboxylase
252415_at	AT3G47340	5.00895	0.00266002	up	1608.87	7647.23	ASN1 (GLUTAMINE-DEPENDENT ASPARAGINE SYNTHASE 1); asparagine synthase (glutamine-hydrolyzing)
267138_s_at	AT2G38210///AT2G38230	4.99794	3.59735e-06	up	632.785	3157.31	putative PDX1-like protein 4 (PDX1L4); INVOLVED IN: response to ethylene stimulus, pyridoxal phosphate biosynthetic process, response to stress
248566_s_at	AT5G49730///AT5G49740	4.96431	8.84603e-05	up	52.2315	258.183	ATFRO6, Encodes a plasma membrane-located ferric chelate reductase
257624_at	AT3G26220	4.95664	0.000459766	up	22.8624	116.011	CYP71B3; electron carrier/ heme binding / iron ion binding / monooxygenase/ oxygen binding
254889_at	AT4G11650	4.95045	0.000107224	up	259.024	1283.7	ATOSM34 (osmotin 34)
245757_at	AT1G35140	4.94225	0.00170713	up	62.8289	302.849	PHI-1 (PHOSPHATE-INDUCED 1)
245970_at	AT5G20710	4.85215	0.00165169	up	32.5503	152.791	BGAL7 (beta-galactosidase 7); beta-galactosidase
263063_s_at	AT2G18140///AT2G18150	4.84377	0.000243877	up	22.6493	110.368	Peroxidase superfamily protein; FUNCTIONS IN: peroxidase activity, heme binding; INVOLVED IN: oxidation reduction, response to oxidative stress
260741_at	AT1G15040	4.84356	0.000349578	up	435.742	2073.7	glutamine amidotransferase-related
259751_at	AT1G71030	4.82619	0.000392048	up	421.993	2007.01	MYBL2 (ARABIDOPSIS MYB-LIKE 2); DNA binding / transcription factor
248551_at	AT5G50200	4.80075	0.00710754	up	239.818	1049.18	WR3 (WOUND-RESPONSIVE 3); nitrate transmembrane transporter
251642_at	AT3G57520	4.79754	0.000625273	up	603.566	2848.85	AtSIP2 (Arabidopsis thaliana seed imbibition 2); hydrolase, hydrolyzing O-glycosyl compounds
253217_at	AT4G34970	4.78544	0.000327615	up	96.2881	469.115	ADF9 (ACTIN DEPOLYMERIZING FACTOR 9); actin binding
256970_at	AT3G21090	4.78394	0.000190498	up	161.699	764.007	ABC transporter family protein
266518_at	AT2G35170	4.78324	1.04976e-05	up	62.8712	301.098	MORN (Membrane Occupation and Recognition Nexus) repeat-containing protein /phosphatidylinositol-4-phosphate 5-kinase-related
250971_at	AT5G02810	4.76352	0.000334148	up	143.103	672.599	PRR7 (PSEUDO-RESPONSE REGULATOR 7); transcription regulator/ two-component response regulator
253322_at	AT4G33980	4.71	0.00204331	up	78.8781	374.957	unknown protein
267357_at	AT2G40000	4.69814	0.000116037	up	328.518	1532.43	HSPRO2 (ARABIDOPSIS ORTHOLOG OF SUGAR BEET HS1 PRO-1 2)
253971_at	AT4G26530	4.66396	6.3525e-05	up	67.706	315.643	fructose-bisphosphate aldolase, putative
253373_at	AT4G33150	4.65314	9.81792e-05	up	654.555	3019.35	lysine-ketoglutarate reductase/saccharopine dehydrogenase bifunctional enzyme
261211_at	AT1G12780	4.57245	6.61086e-05	up	949.644	4314.11	UGE1 (UDP-D-glucose/UDP-D-galactose 4-epimerase 1); UDP-glucose 4-epimerase/ protein dimerization
252570_at	AT3G45300	4.57031	7.95023e-05	up	674.432	3064.64	IVD (ISOVALERYL-COA-DEHYDROGENASE); ATP binding / isovaleryl-CoA dehydrogenase
267337_at	AT2G39980	4.51498	0.000378009	up	183.208	817.408	transferase family protein
251356_at	AT3G61060	4.48831	0.00133809	up	616.192	2735.16	AtPP2-A13 (Arabidopsis thaliana phloem protein 2-A13); carbohydrate binding
251895_at	AT3G54420	4.42084	0.00828967	up	47.4177	196.333	ATEP3; chitinase
251438_s_at	AT3G59930///AT5G33355	4.40547	0.00938516	up	122.957	488.841	Encodes a defensin-like (DEFL) family protein
253279_at	AT4G34030	4.38291	0.000226331	up	698.467	3024.05	MCCB (3-METHYLCROTONYL-COA CARBOXYLASE); biotin carboxylase/ methylcrotonoyl-CoA carboxylase
247327_at	AT5G64120	4.28665	0.0015719	up	541.01	2233.34	peroxidase, putative
252924_at	AT4G39070	4.27485	0.0016414	up	42.2711	181.96	zinc finger (B-box type) family protein
250666_at	AT5G07100	4.27381	0.000424853	up	34.8321	146.548	WRKY26; transcription factor
256894_at	AT3G21870	4.21172	1.46597e-05	up	377.756	1586.97	CYCP2;1 (cyclin p2;1); cyclin-dependent protein kinase
248713_at	AT5G48180	4.21128	0.000209247	up	772.509	3219.92	NSP5 (NITRILE SPECIFIER PROTEIN 5)
257315_at	AT3G30775	4.09896	7.55352e-05	up	1052.13	4306.4	ERD5 (EARLY RESPONSIVE TO DEHYDRATION 5); proline dehydrogenase
266617_at	AT2G29670	4.0626	0.00283433	up	109.598	456.375	binding
258527_at	AT3G06850	4.03559	0.000265016	up	869.226	3487.12	BCE2; acetyltransferase/ alpha-ketoacid dehydrogenase/ dihydrolipoamide branched chain acyltransferase
256061_at	AT1G07040	4.02363	0.000607158	up	378.69	1495.28	unknown protein
253125_at	AT4G36040	4.01413	5.72929e-05	up	1192.69	4779.81	DNAJ heat shock N-terminal domain-containing protein (J11)
249741_at	AT5G24470	4.00434	0.00134752	up	81.0673	331.586	APRR5 (ARABIDOPSIS PSEUDO-RESPONSE REGULATOR 5); transcription regulator/ two-component response regulator
254175_at	AT4G24050	3.99091	0.000375205	up	199.671	798.824	short-chain dehydrogenase/reductase (SDR) family protein
255381_at	AT4G03505///AT4G03510	3.99032	5.98725e-05	up	377.964	1504.97	RMA1; protein binding / ubiquitin-protein ligase/ zinc ion binding
250662_at	AT5G07010	3.98533	0.0107556	up	71.5857	269.185	ST2A (SULFOTRANSFERASE 2A); hydroxyjasmonate sulfotransferase/ sulfotransferase
265588_at	AT2G19970	3.96332	0.000249299	up	114.657	449.436	pathogenesis-related protein, putative
252539_at	AT3G45730	3.95891	0.00198206	up	65.7162	254.871	unknown protein
253874_at	AT4G27450	3.93482	0.000862534	up	718.667	2775.73	unknown protein
263216_s_at	AT1G30720///AT1G30730	3.91217	0.000507996	up	231.44	906.491	FAD-binding Berberine family protein; FUNCTIONS IN: electron carrier activity, oxidoreductase activity, FAD binding, catalytic activity
265111_at	AT1G62510	3.88396	0.00108614	up	625.469	2368.29	protease inhibitor/seed storage/lipid transfer protein (LTP) family protein
260915_at	AT1G02660	3.83761	0.000194811	up	112.842	428.644	lipase class 3 family protein
265070_at	AT1G55510	3.8336	0.00442397	up	221.045	854.501	BCDH BETA1 (BRANCHED-CHAIN ALPHA-KETO ACID DECARBOXYLASE E1 BETA SUBUNIT); 3-methyl-2-oxobutanoate dehydrogenase (2-methylpropanoyl-transferring)/ catalytic
264238_at	AT1G54740	3.83277	0.000300928	up	476.628	1808.09	FUNCTIONS IN: molecular_function unknown; INVOLVED IN: biological_process unknown; EXPRESSED IN: 21 plant structures; EXPRESSED DURING: 14 growth stages; BEST Arabidopsis thaliana protein match is: structural constituent of ribosome (TAIR:AT1G22110.1); Has 479 Blast hits to 317 proteins in 60 species: Archae - 0; Bacteria - 25; Metazoa - 81; Fungi - 16; Plants - 88; Viruses - 0; Other Eukaryotes …
261957_at	AT1G64660	3.82878	0.000968237	up	261.955	981.83	ATMGL (ARABIDOPSIS THALIANA METHIONINE GAMMA-LYASE); catalytic/ methionine gamma-lyase
249754_at	AT5G24530	3.81741	0.000296818	up	298.085	1125.74	DMR6 (DOWNY MILDEW RESISTANT 6); oxidoreductase/ oxidoreductase, acting on paired donors, with incorporation or reduction of molecular oxygen, 2-oxoglutarate as one donor, and incorporation of one atom each of oxygen into both donors
248029_at	AT5G55700	3.79501	0.000154098	up	69.3344	263.254	BAM4 (BETA-AMYLASE 4); beta-amylase/ catalytic/ cation binding
248611_at	AT5G49520	3.78289	0.00210167	up	28.7458	107.04	WRKY48; transcription factor
256965_at	AT3G13450	3.7722	0.000333975	up	346.227	1293.55	DIN4 (DARK INDUCIBLE 4); 3-methyl-2-oxobutanoate dehydrogenase (2-methylpropanoyl-transferring)/ catalytic
247924_at	AT5G57655	3.73451	2.44841e-05	up	234.054	872.218	xylose isomerase family protein
261673_at	AT1G18280	3.71719	3.40431e-06	up	32.6869	121.374	protease inhibitor/seed storage/lipid transfer protein (LTP) family protein
263228_at	AT1G30700	3.67246	0.0127338	up	119.881	449.497	FAD-binding domain-containing protein
252234_at	AT3G49780	3.67164	0.000134034	up	419.311	1533.89	ATPSK4 (PHYTOSULFOKINE 4 PRECURSOR); growth factor
248193_at	AT5G54080	3.64583	0.00098508	up	657.01	2368.33	HGO (HOMOGENTISATE 1,2-DIOXYGENASE); homogentisate 1,2-dioxygenase
248502_at	AT5G50450	3.63564	0.000135155	up	107.09	392.301	zinc finger (MYND type) family protein
263881_at	AT2G21820	3.62856	0.00276124	up	39.5943	138.564	unknown protein
266800_at	AT2G22880	3.58844	0.00176722	up	35.9945	131.151	VQ motif-containing protein
259979_at	AT1G76600	3.54586	0.000512723	up	256.742	905.226	unknown protein
252170_at	AT3G26560///AT3G50480	3.53392	0.000308863	up	182.714	641.249	ATP-dependent RNA helicase, putative
254634_at	AT4G18650	3.53203	0.000128796	up	76.645	271.699	transcription factor-related
247655_at	AT5G59820	3.51169	0.00899595	up	97.3617	361.837	RHL41 (RESPONSIVE TO HIGH LIGHT 41); nucleic acid binding / transcription factor/ zinc ion binding
250255_at	AT5G13730	3.50972	1.31052e-05	up	132.251	463.434	SIG4 (SIGMA FACTOR 4); DNA binding / DNA-directed RNA polymerase/ sigma factor/ transcription factor
249467_at	AT5G39610	3.50669	0.00283168	up	73.0557	250.625	ATNAC6 (ARABIDOPSIS NAC DOMAIN CONTAINING PROTEIN 6); protein heterodimerization/ protein homodimerization/ transcription factor
260551_at	AT2G43510	3.48894	3.54996e-05	up	567.454	1974.68	ATTI1; serine-type endopeptidase inhibitor
252300_at	AT3G49160	3.48087	0.00176534	up	55.3323	191.417	pyruvate kinase family protein
262643_at	AT1G62770	3.47995	0.00716656	up	272.822	900.765	invertase/pectin methylesterase inhibitor family protein
267008_at	AT2G39350	3.47853	0.00550182	up	89.6308	326.484	ABC transporter family protein
264561_at	AT1G55810	3.46621	8.25027e-05	up	508.73	1769.57	uracil phosphoribosyltransferase, putative / UMP pyrophosphorylase, putative / UPRTase, putative
265478_at	AT2G15890	3.39025	0.000645294	up	1107.91	3719.13	MEE14 (maternal effect embryo arrest 14)
256772_at	AT3G13750	3.38412	3.20494e-06	up	1697.86	5745.27	BGAL1 (Beta galactosidase 1); beta-galactosidase/ catalytic/ cation binding / heme binding / peroxidase/ sugar binding
255285_at	AT4G04630	3.37875	0.0116119	up	70.2187	235.203	unknown protein
260969_at	AT1G12240	3.37822	8.94892e-06	up	782.941	2647.21	ATBETAFRUCT4; beta-fructofuranosidase/ hydrolase, hydrolyzing O-glycosyl compounds
261606_at	AT1G49570	3.37473	0.000264153	up	70.105	238.194	peroxidase, putative
247543_at	AT5G61600	3.34777	0.00124578	up	80.225	273.698	ethylene-responsive element-binding family protein
247525_at	AT5G61380	3.34566	0.00363775	up	335.811	1082.95	TOC1 (TIMING OF CAB EXPRESSION 1); transcription regulator/ two-component response regulator
249459_at	AT5G39580	3.34189	0.0046717	up	104.9	335.28	peroxidase, putative
252291_s_at	AT3G49110///AT3G49120	3.32678	0.000387868	up	732.997	2409.9	PRX33, Class III peroxidase Perx33. Expressed in roots. Located in the cell wall. Involved in cell elongation. Expression activated by light. May play a role in generating H2O2 during defense response
250114_s_at	AT5G16340///AT5G16370	3.31727	0.000114645	up	450.869	1488.79	AMP-dependent synthetase and ligase family protein; FUNCTIONS IN: catalytic activity; INVOLVED IN: metabolic process
246028_at	AT5G21170	3.31682	0.00267458	up	953.778	3069.66	5'-AMP-activated protein kinase beta-2 subunit, putative
251272_at	AT3G61890	3.31358	0.0027375	up	309.369	994.202	ATHB-12 (ARABIDOPSIS THALIANA HOMEOBOX 12); transcription activator/ transcription factor
260536_at	AT2G43400	3.30187	3.16302e-05	up	215.177	711.407	ETFQO (electron-transfer flavoprotein:ubiquinone oxidoreductase); catalytic/ electron carrier/ electron-transferring-flavoprotein dehydrogenase
262505_at	AT1G21680	3.30083	0.000200524	up	682.144	2246.02	FUNCTIONS IN: molecular_function unknown; INVOLVED IN: biological_process unknown; LOCATED IN: plasma membrane, vacuole, plant-type cell wall; EXPRESSED IN: 25 plant structures; EXPRESSED DURING: 13 growth stages; CONTAINS InterPro DOMAIN/s: WD40-like Beta Propeller (InterPro:IPR011659), Six-bladed beta-propeller, TolB-like (InterPro:IPR011042); BEST Arabidopsis thaliana protein match is: unknown…
267523_at	AT2G30600	3.29609	0.000180348	up	635.381	2093.42	BTB/POZ domain-containing protein
258975_at	AT3G01970	3.29252	0.000904247	up	51.5756	167.667	WRKY45; transcription factor
266072_at	AT2G18700	3.27167	8.68448e-05	up	1095.06	3564.01	ATTPS11; transferase, transferring glycosyl groups
245885_at	AT5G09440	3.26557	0.000402682	up	685.678	2216.16	EXL4 (EXORDIUM LIKE 4)
258809_at	AT3G04070	3.26378	7.62707e-06	up	153.493	500.207	anac047 (Arabidopsis NAC domain containing protein 47); transcription factor
264788_at	AT2G17880	3.25744	0.00180422	up	241.632	769.849	DNAJ heat shock protein, putative
254447_at	AT4G20860	3.24779	0.00285862	up	168.387	548.813	FAD-binding domain-containing protein
259977_at	AT1G76590	3.23804	0.00051626	up	149.455	488.993	zinc-binding family protein
266746_s_at	AT2G02930///AT4G02520	3.22867	0.000412444	up	397.852	1274.02	ATGSTF3,Encodes glutathione transferase belonging to the phi class of GSTs. Naming convention according to Wagner et al. (2002)
250680_at	AT5G06570	3.21707	7.60283e-05	up	71.3417	228.485	hydrolase
266693_at	AT2G19800	3.21012	0.000336758	up	500.99	1593.95	MIOX2 (MYO-INOSITOL OXYGENASE 2); inositol oxygenase
267524_at	AT2G30600	3.186	0.00107249	up	264.939	837.418	BTB/POZ domain-containing protein
260926_at	AT1G21360	3.17291	0.00100307	up	120.861	377.567	GLTP2 (glycolipid transfer protein 2); glycolipid binding / glycolipid transporter
256300_at	AT1G69490	3.16031	0.0042742	up	188.21	573.518	NAP (NAC-like, activated by AP3/PI); transcription factor
261395_at	AT1G79700	3.14743	0.0031899	up	379.333	1157.4	ovule development protein, putative
250032_at	AT5G18170	3.12762	1.81832e-05	up	372.694	1163.96	GDH1 (GLUTAMATE DEHYDROGENASE 1); ATP binding / glutamate dehydrogenase [NAD(P)+]/ oxidoreductase
263475_at	AT2G31945	3.11886	0.00260558	up	67.9378	216.735	unknown protein
250287_at	AT5G13330	3.10425	0.00375014	up	158.244	489.438	Rap2.6L (related to AP2 6L); DNA binding / transcription factor
267246_at	AT2G30250	3.08947	0.00122455	up	60.8593	191.124	WRKY25; transcription factor
255881_at	AT1G67070	3.08597	0.000196206	up	89.6512	274.711	DIN9 (DARK INDUCIBLE 9); mannose-6-phosphate isomerase
257670_at	AT3G20340	3.07906	0.00115171	up	192.61	594.207	Expression of the gene is downregulated in the presence of paraquat, an inducer of photoxidative stress.
267590_at	AT2G39700	3.06961	0.0137884	up	176.803	543.932	ATEXPA4 (ARABIDOPSIS THALIANA EXPANSIN A4)
248050_at	AT5G56100	3.06936	0.00271928	up	920.56	2800.66	glycine-rich protein / oleosin
245119_at	AT2G41640	3.06826	0.00136404	up	38.5851	117.442	transferase, transferring glycosyl groups
259058_at	AT3G03470	3.06094	0.000547218	up	86.965	263.748	CYP89A9; electron carrier/ heme binding / iron ion binding / monooxygenase/ oxygen binding
258939_at	AT3G10020	3.05933	0.000113113	up	947.357	2882.42	unknown protein
247266_at	AT5G64570	3.05603	0.00377379	up	486.455	1478.26	XYL4; hydrolase, hydrolyzing O-glycosyl compounds / xylan 1,4-beta-xylosidase
262456_at	AT1G11260	3.04933	0.00143883	up	1921.37	5747.53	STP1 (SUGAR TRANSPORTER 1); carbohydrate transmembrane transporter/ sugar:hydrogen symporter
246396_at	AT1G58180	3.04446	0.000657921	up	1365.29	4107.84	carbonic anhydrase family protein / carbonate dehydratase family protein
263265_at	AT2G38820	3.03348	0.00556879	up	368.258	1095.57	unknown protein
256697_at	AT3G20660	3.02279	0.00030606	up	104.116	312.563	AtOCT4 (Arabidopsis thaliana ORGANIC CATION/CARNITINE TRANSPORTER4); carbohydrate transmembrane transporter/ sugar:hydrogen symporter
253061_at	AT4G37610	3.02191	0.000759818	up	495.262	1491.92	BT5 (BTB AND TAZ DOMAIN PROTEIN 5); protein binding / transcription regulator
262580_at	AT1G15330	3.02049	0.000219012	up	34.4716	103.574	CBS domain-containing protein
252368_at	AT3G48520	3.01902	0.000108297	up	54.998	166.85	CYP94B3; electron carrier/ heme binding / iron ion binding / monooxygenase/ oxygen binding
248911_at	AT5G45830	3.01052	0.00117055	up	45.7171	139.616	DOG1 (DELAY OF GERMINATION 1)
257654_at	AT3G13310	3.00689	0.00151127	up	250.069	752.098	DNAJ heat shock N-terminal domain-containing protein
261892_at	AT1G80840	2.99563	0.000255266	up	72.5057	216.648	WRKY40; transcription factor
263157_at	AT1G54100	2.96866	7.62022e-05	up	1384.35	4093.99	ALDH7B4 (Aldehyde Dehydrogenase 7B4); 3-chloroallyl aldehyde dehydrogenase/ oxidoreductase
260101_at	AT1G73260	2.9443	5.76105e-07	up	1730.23	5095.68	trypsin and protease inhibitor family protein / Kunitz family protein
263827_at	AT2G40420	2.9442	0.000469829	up	441.636	1287.98	amino acid transporter family protein
261674_at	AT1G18270	2.93457	3.78327e-05	up	435.766	1276.69	ketose-bisphosphate aldolase class-II family protein
260837_at	AT1G43670	2.92452	0.00711927	up	566.565	1613.32	fructose-1,6-bisphosphatase, putative / D-fructose-1,6-bisphosphate 1-phosphohydrolase, putative / FBPase, putative
248347_at	AT5G52250	2.91447	0.000981838	up	173.571	499.278	transducin family protein / WD-40 repeat family protein
253281_at	AT4G34138	2.91371	0.000217666	up	241.09	702.97	UGT73B1 (UDP-glucosyl transferase 73B1); UDP-glycosyltransferase/ abscisic acid glucosyltransferase/ quercetin 3-O-glucosyltransferase/ quercetin 7-O-glucosyltransferase
251109_at	AT5G01600	2.90346	8.39027e-05	up	2008.65	5824.78	ATFER1; ferric iron binding / iron ion binding
248520_at	AT5G50600///AT5G50700	2.89946	0.00700735	up	61.5788	172.07	AtHSD1, Encodes a hydroxysteroid dehydrogenase shown to act as a NADP+-dependent 11β-,17β-hydroxysteroid dehydrogenase/17β-ketosteroid reductase called HSD1
245317_at	AT4G15610	2.88937	0.000457509	up	1836.67	5269.36	integral membrane family protein
248606_at	AT5G49448///AT5G49450	2.88547	0.00175007	up	707.6	2052.8	CPuORF4
251647_at	AT3G57770	2.87566	0.00296401	up	42.6611	119.672	protein kinase, putative
264815_at	AT1G03620	2.86717	0.000425166	up	49.0365	141.028	phagocytosis and cell motility protein ELMO1-related
245136_at	AT2G45210	2.863	0.00342946	up	119.281	335.397	auxin-responsive protein-related
263275_at	AT2G14170	2.86162	0.000624969	up	1463.93	4168.44	ALDH6B2; 3-chloroallyl aldehyde dehydrogenase/ methylmalonate-semialdehyde dehydrogenase (acylating)/ oxidoreductase
247047_at	AT5G66650	2.83528	0.009153	up	215.1	585.582	unknown protein
254415_at	AT4G21326	2.83521	0.000684189	up	43.5811	122.468	ATSBT3.12 (SUBTILASE 3.12); identical protein binding / serine-type endopeptidase
258487_at	AT3G02550	2.82364	0.00458057	up	74.2683	204.059	LBD41 (LOB DOMAIN-CONTAINING PROTEIN 41)
265989_at	AT2G24260	2.82125	0.000513584	up	70.3479	197.045	basic helix-loop-helix (bHLH) family protein
264580_at	AT1G05340	2.80338	0.00266286	up	484.397	1326.57	unknown protein
255568_at	AT4G01250	2.80017	0.00024298	up	53.8929	151.329	WRKY22; transcription factor
265471_at	AT2G37130	2.78323	0.00850036	up	1616.49	4398.38	peroxidase 21 (PER21) (P21) (PRXR5)
246702_at	AT5G28050	2.77747	2.67987e-05	up	1860.9	5158.83	cytidine/deoxycytidylate deaminase family protein
262552_at	AT1G31350	2.77342	0.0174268	up	66.5523	195.977	F-box family protein
261205_at	AT1G12790	2.7711	0.00145117	up	57.453	156.693	INVOLVED IN: biological_process unknown; LOCATED IN: cellular_component unknown; EXPRESSED IN: 23 plant structures; EXPRESSED DURING: 13 growth stages; CONTAINS InterPro DOMAIN/s: RuvA domain 2-like (InterPro:IPR010994); Has 10 Blast hits to 10 proteins in 3 species: Archae - 0; Bacteria - 0; Metazoa - 0; Fungi - 0; Plants - 10; Viruses - 0; Other Eukaryotes - 0 (source: NCBI BLink).
264467_at	AT1G10140	2.73593	0.00214717	up	290.468	779.904	FUNCTIONS IN: molecular_function unknown; INVOLVED IN: biological_process unknown; LOCATED IN: plasma membrane; EXPRESSED IN: 23 plant structures; EXPRESSED DURING: 13 growth stages; CONTAINS InterPro DOMAIN/s: Uncharacterised conserved protein UCP031279 (InterPro:IPR016972); BEST Arabidopsis thaliana protein match is: unknown protein (TAIR:AT1G58420.1); Has 38 Blast hits to 38 proteins in 10 spe…
254561_at	AT4G19160	2.73188	0.000491803	up	1400.42	3792.57	unknown protein
262229_at	AT1G68620	2.73094	0.00232381	up	122.982	343.309	hydrolase
258005_at	AT3G19390	2.72811	5.6189e-05	up	270.146	735.62	cysteine proteinase, putative / thiol protease, putative
265615_at	AT2G25450	2.71348	0.000535041	up	1138.9	3087.07	2-oxoglutarate-dependent dioxygenase, putative
260386_at	AT1G74010	2.71295	0.00545798	up	38.2579	106.322	strictosidine synthase family protein
264887_at	AT1G23120	2.70926	0.000121004	up	138.068	372.867	major latex protein-related / MLP-related
264513_at	AT1G09420	2.69591	0.000234182	up	136.732	366.815	G6PD4 (GLUCOSE-6-PHOSPHATE DEHYDROGENASE 4); glucose-6-phosphate dehydrogenase
249454_at	AT5G39520	2.68956	0.0127302	up	52.8975	135.168	unknown protein
260656_at	AT1G19380	2.6888	0.00196338	up	163.35	443.021	unknown protein
264482_at	AT1G77210	2.68389	0.000358973	up	435.272	1162.44	sugar transporter, putative
267477_at	AT2G02710	2.68336	0.000386575	up	803.581	2159.13	PLPB (PAS/LOV PROTEIN B); signal transducer/ two-component sensor
253099_s_at	AT4G37520///AT4G37530	2.68331	0.00192339	up	229.693	613.202	Peroxidase superfamily protein
260774_at	AT1G78290	2.67776	0.000338127	up	362.353	963.271	serine/threonine protein kinase, putative
253806_at	AT4G28270	2.66767	0.000276441	up	457.757	1217.01	zinc finger (C3HC4-type RING finger) family protein
262049_at	AT1G80180	2.64613	0.0015707	up	634.15	1683.28	unknown protein
252315_at	AT3G48690	2.64371	0.000515428	up	911.594	2388.96	CXE12; carboxylesterase
256548_at	AT3G14770	2.64087	0.00275615	up	527.071	1365.08	nodulin MtN3 family protein
257615_at	AT3G26510	2.63023	0.00285787	up	1113.95	2868.5	octicosapeptide/Phox/Bem1p (PB1) domain-containing protein
245449_at	AT4G16870	2.62617	0.000599401	up	144.664	379.525	transposable element gene
262038_at	AT1G35580	2.62616	0.000543954	up	967.883	2529.52	CINV1 (cytosolic invertase 1); beta-fructofuranosidase
256340_at	AT1G72070	2.62472	0.00270755	up	38.6763	100.81	DNAJ heat shock N-terminal domain-containing protein
245393_at	AT4G16260	2.62366	0.00486198	up	272.684	699.848	catalytic/ cation binding / hydrolase, hydrolyzing O-glycosyl compounds
262640_at	AT1G62760	2.61901	0.00260202	up	42.4676	110.879	invertase/pectin methylesterase inhibitor family protein
248736_at	AT5G48110	2.60938	0.00719923	up	81.0506	214.218	terpene synthase/cyclase family protein
250580_at	AT5G07440	2.60424	7.98258e-05	up	1570.03	4075.17	GDH2 (GLUTAMATE DEHYDROGENASE 2); ATP binding / glutamate dehydrogenase [NAD(P)+]/ glutamate dehydrogenase/ oxidoreductase
246584_at	AT5G14730	2.59839	0.00055715	up	44.9336	116.354	unknown protein
248793_at	AT5G47240	2.59473	0.00190255	up	178.172	454.724	atnudt8 (Arabidopsis thaliana Nudix hydrolase homolog 8); hydrolase
264433_at	AT1G61810	2.59371	0.000121231	up	78.7301	203.846	BGLU45 (BETA-GLUCOSIDASE 45); catalytic/ cation binding / hydrolase, hydrolyzing O-glycosyl compounds
253161_at	AT4G35770	2.59273	0.0132607	up	4900.66	12141.8	SEN1 (SENESCENCE 1)
267080_at	AT2G41190	2.59026	0.019832	up	661.43	1623.98	amino acid transporter family protein
253829_at	AT4G28040	2.58395	0.00326641	up	1239.42	3135.49	nodulin MtN21 family protein
256221_at	AT1G56300	2.57744	0.00273603	up	129.387	339.671	DNAJ heat shock N-terminal domain-containing protein
248910_at	AT5G45820	2.5716	0.0192195	up	175.415	440.142	CIPK20 (CBL-INTERACTING PROTEIN KINASE 20); kinase/ protein serine/threonine kinase
246304_at	AT3G51840	2.56903	5.37736e-05	up	1639.02	4201.79	ACX4 (ACYL-COA OXIDASE 4); acyl-CoA oxidase/ oxidoreductase
265067_at	AT1G03850	2.56248	0.000441945	up	537.807	1370.1	glutaredoxin family protein
266279_at	AT2G29290	2.55747	0.000363403	up	577.517	1482.97	tropinone reductase, putative / tropine dehydrogenase, putative
247954_at	AT5G56870	2.53244	0.00286675	up	2380.8	5911.72	BGAL4 (beta-galactosidase 4); beta-galactosidase
245781_at	AT1G45976	2.51773	0.00195975	up	306.444	774.99	SBP1 (s-ribonuclease binding protein 1); protein binding / zinc ion binding
257679_at	AT3G20470	2.5157	0.00642428	up	363.332	928.742	GRP5 (GLYCINE-RICH PROTEIN 5); structural constituent of cell wall
262607_at	AT1G13990	2.51559	0.00404076	up	146.217	371.912	unknown protein
247867_at	AT5G57630	2.50611	0.00172097	up	69.1234	175.088	CIPK21 (CBL-interacting protein kinase 21); ATP binding / kinase/ protein kinase/ protein serine/threonine kinase
254453_at	AT4G21120	2.50142	0.000941191	up	61.9593	156.128	AAT1 (AMINO ACID TRANSPORTER 1); L-glutamate transmembrane transporter/ L-lysine transmembrane transporter/ arginine transmembrane transporter/ cationic amino acid transmembrane transporter
255283_at	AT4G04620	2.49759	0.00606102	up	228.511	558.642	ATG8B (autophagy 8b); microtubule binding
262114_at	AT1G02860	2.48971	0.000151348	up	219.887	546.916	NLA (nitrogen limitation adaptation); ubiquitin-protein ligase
248432_at	AT5G51390	2.48265	0.00137259	up	63.0745	154.844	unknown protein
266695_at	AT2G19810	2.4792	0.0107228	up	259.779	646.8	zinc finger (CCCH-type) family protein
262026_at	AT1G35670	2.46732	2.39801e-05	up	293.983	726.233	ATCDPK2 (CALCIUM-DEPENDENT PROTEIN KINASE 2); calmodulin-dependent protein kinase/ kinase
255521_at	AT4G02280	2.46514	0.00010084	up	91.1708	225.182	SUS3 (sucrose synthase 3); UDP-glycosyltransferase/ sucrose synthase/ transferase, transferring glycosyl groups
257634_s_at	AT3G26170///AT3G26180	2.45907	0.00129896	up	154.461	376.438	CYP71B19, putative cytochrome P450
249736_at	AT5G24460	2.45858	0.00204099	up	305.693	744.029	unknown protein
250777_at	AT5G05440	2.45857	0.000457959	up	312.658	770.434	unknown protein
250809_at	AT5G05140	2.45342	0.00261698	up	47.5676	115.283	transcription elongation factor-related
248684_at	AT5G48485	2.45181	0.000594422	up	1125.26	2737.87	DIR1 (DEFECTIVE IN INDUCED RESISTANCE 1); lipid binding / lipid transporter
253722_at	AT4G29190	2.45156	0.000519518	up	320.284	782.284	zinc finger (CCCH-type) family protein
260284_at	AT1G80380	2.44204	7.12009e-05	up	1494.94	3651.62	phosphoribulokinase/uridine kinase-related
248207_at	AT5G53970	2.44058	0.00685148	up	643.53	1558.87	aminotransferase, putative
255016_at	AT4G10120	2.42755	0.00303961	up	107.497	258.919	ATSPS4F; sucrose-phosphate synthase/ transferase, transferring glycosyl groups
259502_at	AT1G15670	2.4181	0.000595934	up	889.35	2135.77	kelch repeat-containing F-box family protein
258791_at	AT3G04720	2.41729	0.00113339	up	588.839	1410.42	PR4 (PATHOGENESIS-RELATED 4); chitin binding
249346_at	AT5G40780	2.40884	0.00205675	up	473.347	1146.09	LHT1; amino acid transmembrane transporter
259841_at	AT1G52200	2.40471	0.00720203	up	498.222	1184.31	unknown protein
250649_at	AT5G06690	2.40255	0.00741776	up	620.164	1466.03	WCRKC1 (WCRKC THIOREDOXIN 1)
264821_at	AT1G03470	2.39986	0.000473944	up	90.8775	217.481	kinase interacting family protein
265501_at	AT2G15490	2.39946	0.012221	up	72.9479	176.248	UGT73B4 (UDP-GLYCOSYLTRANSFERASE 73B4); UDP-glucosyltransferase/ UDP-glycosyltransferase/ quercetin 3-O-glucosyltransferase/ quercetin 7-O-glucosyltransferase/ transferase, transferring glycosyl groups
264211_at	AT1G22770	2.39613	0.000610155	up	286.992	682.876	GI (GIGANTEA)
260411_at	AT1G69890	2.39497	0.00256412	up	124.102	295.719	FUNCTIONS IN: molecular_function unknown; INVOLVED IN: biological_process unknown; EXPRESSED IN: 21 plant structures; EXPRESSED DURING: 13 growth stages; CONTAINS InterPro DOMAIN/s: Protein of unknown function DUF569 (InterPro:IPR007679), Actin_cross-linking (InterPro:IPR008999); BEST Arabidopsis thaliana protein match is: unknown protein (TAIR:AT1G27100.1); Has 121 Blast hits to 109 proteins in …
264953_at	AT1G77120	2.39031	0.0059854	up	41.7933	98.7953	ADH1 (ALCOHOL DEHYDROGENASE 1); alcohol dehydrogenase
263113_at	AT1G03150	2.38059	0.000298126	up	185.211	443.064	GCN5-related N-acetyltransferase (GNAT) family protein
265246_at	AT2G43050	2.37895	0.00716899	up	374.552	866.806	ATPMEPCRD; enzyme inhibitor/ pectinesterase
251342_at	AT3G60690	2.37663	3.32817e-05	up	163.22	387.225	auxin-responsive family protein
265266_at	AT2G42890	2.37608	0.00367744	up	319.971	748.873	AML2 (ARABIDOPSIS-MEI2-LIKE 2); RNA binding / nucleic acid binding / nucleotide binding
264379_at	AT2G25200	2.37049	0.000848187	up	180.268	425.567	unknown protein
260651_at	AT1G32460	2.3694	1.95588e-05	up	1755.05	4152.95	unknown protein
267254_at	AT2G23030	2.36374	2.77016e-05	up	93.1946	220.607	SNRK2.9 (SNF1-RELATED PROTEIN KINASE 2.9); ATP binding / kinase/ protein kinase/ protein serine/threonine kinase
259479_at	AT1G19020	2.36367	0.00912834	up	65.7422	160.393	unknown protein
262803_at	AT1G21000	2.36185	0.000573956	up	750.669	1762.95	zinc-binding family protein
266415_at	AT2G38530	2.35558	0.0114569	up	3917.34	9321.16	LTP2 (LIPID TRANSFER PROTEIN 2); lipid binding
258856_at	AT3G02040	2.35555	0.000813931	up	75.3101	176.172	SRG3 (senescence-related gene 3); glycerophosphodiester phosphodiesterase/ phosphoric diester hydrolase
250099_at	AT5G17300	2.3545	6.9218e-05	up	529.821	1244.61	myb family transcription factor
254215_at	AT4G23700	2.34957	0.0115669	up	237.79	543.013	ATCHX17 (CATION/H+ EXCHANGER 17); monovalent cation:proton antiporter/ sodium:hydrogen antiporter
249065_at	AT5G44260	2.34788	0.000741014	up	136.008	316.833	zinc finger (CCCH-type) family protein
265680_at	AT2G32150	2.34768	0.000326886	up	1940.05	4531.23	haloacid dehalogenase-like hydrolase family protein
258225_at	AT3G15630	2.34687	0.00235534	up	1090.18	2525.39	unknown protein
248205_at	AT5G54300	2.34667	0.000406149	up	84.2087	197.468	unknown protein
254954_at	AT4G10910	2.3418	0.00726321	up	278.472	636.935	unknown protein
250025_at	AT5G18290	2.34	0.000205614	up	126.282	294.27	SIP1;2; water channel
262844_at	AT1G14890	2.3395	0.00093895	up	452.927	1049.94	enzyme inhibitor/ pectinesterase/ pectinesterase inhibitor
251775_s_at	AT2G39800///AT3G55610	2.33667	4.04142e-05	up	541.015	1262.83	P5CS1, encodes a delta1-pyrroline-5-carboxylate synthase that catalyzes the rate-limiting enzyme in the biosynthesis of proline
248622_at	AT5G01980///AT5G49360	2.33304	0.000995856	up	4419.11	10217.6	RING/U-box superfamily protein; FUNCTIONS IN: zinc ion binding
257690_at	AT3G12830	2.33009	0.000750146	up	58.9466	138.407	auxin-responsive family protein
252095_at	AT3G51000	2.32612	0.000508088	up	150.131	350.574	epoxide hydrolase, putative
256243_at	AT3G12500	2.32212	0.00922261	up	157.938	358.165	ATHCHIB (ARABIDOPSIS THALIANA BASIC CHITINASE); chitinase
251039_at	AT5G02020	2.32189	0.0131982	up	952.688	2138.33	unknown protein
247793_at	AT5G58650	2.31738	0.000888545	up	245.537	565.571	PSY1 (plant peptide containing sulfated tyrosine 1)
258507_at	AT3G06500	2.31517	0.000887866	up	214.854	494.365	beta-fructofuranosidase, putative / invertase, putative / saccharase, putative / beta-fructosidase, putative
249923_at	AT5G19120	2.3115	0.00108037	up	1798.94	4130.35	aspartic-type endopeptidase
261567_at	AT1G33055	2.30983	0.00270897	up	147.676	337.54	unknown protein
246962_s_at	AT5G24800	2.3017	0.000827576	up	643.066	1478.41	BZIP9 (BASIC LEUCINE ZIPPER 9); DNA binding / protein heterodimerization/ transcription factor
258472_at	AT3G06080	2.29924	0.0010027	up	440.438	1018.19	unknown protein
245314_at	AT4G16745	2.29917	0.00117763	up	61.3105	139.833	exostosin family protein
248879_at	AT5G46180	2.29905	0.00499494	up	168.16	386.76	delta-OAT; ornithine-oxo-acid transaminase
246389_at	AT1G77380	2.29905	0.000460232	up	70.5895	163.003	AAP3; amino acid transmembrane transporter
250793_at	AT5G05600	2.299	0.0208232	up	119.358	263.044	oxidoreductase, 2OG-Fe(II) oxygenase family protein
252855_at	AT4G39660	2.29862	0.000251999	up	453.144	1042.67	AGT2 (ALANINE:GLYOXYLATE AMINOTRANSFERASE 2); alanine-glyoxylate transaminase/ catalytic/ pyridoxal phosphate binding / transaminase
260205_at	AT1G70700	2.29681	0.000138787	up	182.63	418.163	TIFY7
255331_at	AT4G04330	2.28991	0.00174231	up	226.649	524.211	unknown protein
252250_at	AT3G49790	2.2892	0.0047781	up	502.345	1153.28	ATP binding
245659_at	AT1G28260	2.2829	0.000807414	up	213.231	483.405	INVOLVED IN: biological_process unknown; LOCATED IN: cellular_component unknown; EXPRESSED IN: 21 plant structures; EXPRESSED DURING: 13 growth stages; BEST Arabidopsis thaliana protein match is: SMG7 (TAIR:AT5G19400.1); Has 341 Blast hits to 340 proteins in 87 species: Archae - 0; Bacteria - 0; Metazoa - 225; Fungi - 71; Plants - 35; Viruses - 0; Other Eukaryotes - 10 (source: NCBI BLink).
251373_at	AT3G60530	2.2789	0.00552065	up	615.691	1383.78	zinc finger (GATA type) family protein
262977_at	AT1G75490	2.27848	2.12535e-05	up	61.5223	140.107	DNA binding / transcription factor
257832_at	AT3G26740	2.27603	0.00834019	up	2772.58	6145.92	CCL (CCR-LIKE)
258227_at	AT3G15620	2.2753	0.0216105	up	342.973	746.999	UVR3 (UV REPAIR DEFECTIVE 3); DNA (6-4) photolyase
254787_at	AT4G12690	2.27286	0.00035477	up	230.124	521.556	unknown protein
257830_at	AT3G26690	2.2723	0.00724192	up	258.947	577.305	ATNUDX13 (ARABIDOPSIS THALIANA NUDIX HYDROLASE HOMOLOG 13); bis(5'-adenosyl)-pentaphosphatase/ hydrolase
245668_at	AT1G28330	2.27194	0.0102852	up	1019.64	2282.12	DYL1 (DORMANCY-ASSOCIATED PROTEIN-LIKE 1)
264551_at	AT1G09460	2.26885	0.000463263	up	114.693	260.75	glucan endo-1,3-beta-glucosidase-related
262930_at	AT1G65690	2.26826	0.000971509	up	72.3987	164.93	harpin-induced protein-related / HIN1-related / harpin-responsive protein-related
259694_at	AT1G63180	2.26768	0.00123474	up	364.434	818.574	UGE3 (UDP-D-glucose/UDP-D-galactose 4-epimerase 3); UDP-glucose 4-epimerase/ protein dimerization
246463_at	AT5G16970	2.26751	0.0122041	up	157.472	345.931	AT-AER (alkenal reductase); 2-alkenal reductase
246843_at	AT5G26740	2.26346	0.00086489	up	999.732	2245.02	unknown protein
252859_at	AT4G39780	2.25825	0.000160565	up	92.6727	208.908	AP2 domain-containing transcription factor, putative
253666_at	AT4G30270	2.2582	0.0132215	up	3860.7	8406.5	MERI5B (meristem-5); hydrolase, acting on glycosyl bonds / xyloglucan:xyloglucosyl transferase
260914_at	AT1G02640	2.25595	0.000273666	up	339.769	765.562	BXL2 (BETA-XYLOSIDASE 2); hydrolase, hydrolyzing O-glycosyl compounds
267268_at	AT2G02570	2.25564	0.00766119	up	254.561	572.429	nucleic acid binding
260287_at	AT1G80440	2.2556	0.00317792	up	1424.04	3166.2	kelch repeat-containing F-box family protein
262947_at	AT1G75750	2.25276	0.00145929	up	2762.14	6168.2	GASA1 (GAST1 PROTEIN HOMOLOG 1)
252956_at	AT4G38580	2.25163	0.00635001	up	344.677	766.143	ATFP6 (FARNESYLATED PROTEIN 6); metal ion binding
248040_at	AT5G55970	2.24982	0.00196111	up	190.071	422.488	zinc finger (C3HC4-type RING finger) family protein
250781_at	AT5G05410	2.24981	0.000441547	up	109.428	246.901	DREB2A; DNA binding / transcription activator/ transcription factor
254042_at	AT4G25810	2.24978	0.0213407	up	80.8253	179.669	XTR6 (XYLOGLUCAN ENDOTRANSGLYCOSYLASE 6); hydrolase, acting on glycosyl bonds / hydrolase, hydrolyzing O-glycosyl compounds / xyloglucan:xyloglucosyl transferase
266156_at	AT2G28110	2.24898	0.000746198	up	310.412	694.784	FRA8 (FRAGILE FIBER 8); glucuronosyltransferase/ transferase
245731_at	AT1G73500	2.24723	0.000446631	up	118.139	266.405	MKK9 (MAP KINASE KINASE 9); MAP kinase kinase/ kinase/ protein kinase activator
256522_at	AT1G66160	2.24693	0.000513505	up	45	101.047	U-box domain-containing protein
245360_at	AT4G16330	2.24687	0.000200483	up	455.441	1019.52	oxidoreductase/ oxidoreductase, acting on paired donors, with incorporation or reduction of molecular oxygen, 2-oxoglutarate as one donor, and incorporation of one atom each of oxygen into both donors
265084_at	AT1G03790	2.24656	0.0101684	up	85.7271	197.511	SOM (SOMNUS); nucleic acid binding / transcription factor
264346_at	AT1G12010	2.2441	0.0217932	up	182.807	410.457	1-aminocyclopropane-1-carboxylate oxidase, putative / ACC oxidase, putative
249234_at	AT5G42200	2.24205	0.000262513	up	148.86	333.227	zinc finger (C3HC4-type RING finger) family protein
263931_at	AT2G36220	2.23851	0.00386615	up	150.596	335.325	unknown protein
245543_at	AT4G15260	2.23767	0.00060324	up	62.9614	140.238	UDP-glucoronosyl/UDP-glucosyl transferase family protein
256589_at	AT3G28740	2.23728	0.0162564	up	1118.61	2409.39	CYP81D1; electron carrier/ heme binding / iron ion binding / monooxygenase/ oxygen binding
263839_at	AT2G36900	2.23663	0.00032682	up	618.903	1378.77	MEMB11 (MEMBRIN 11); SNAP receptor
254573_at	AT4G19420	2.2259	0.00326337	up	134.863	298.066	pectinacetylesterase family protein
249783_at	AT5G24270	2.22513	0.00453586	up	159.962	362.447	SOS3 (SALT OVERLY SENSITIVE 3); calcium ion binding / calcium-dependent protein serine/threonine phosphatase
246507_at	AT5G16120	2.22356	0.00275695	up	383.895	845.695	hydrolase, alpha/beta fold family protein
266016_at	AT2G18670///AT2G18680	2.22297	0.00174698	up	56.6287	126.232	RING/U-box superfamily protein; FUNCTIONS IN: zinc ion binding
258338_at	AT3G16150	2.22108	0.0138459	up	115.411	263.501	L-asparaginase, putative / L-asparagine amidohydrolase, putative
267238_at	AT2G44130	2.22104	0.00754815	up	932.766	2065.23	kelch repeat-containing F-box family protein
266017_at	AT2G18690	2.21414	0.00363516	up	162.571	354.473	unknown protein
247997_at	AT5G56180	2.21263	0.000296174	up	174.381	385.583	ATARP8 (ACTIN-RELATED PROTEIN 8); structural constituent of cytoskeleton
249941_at	AT5G22270	2.21208	0.00178866	up	582.909	1276.43	unknown protein
256149_at	AT1G55110	2.21016	0.00164228	up	219.038	482.456	AtIDD7 (Arabidopsis thaliana Indeterminate(ID)-Domain 7); nucleic acid binding / transcription factor/ zinc ion binding
259911_at	AT1G72680	2.20999	0.00328366	up	294.805	642.424	cinnamyl-alcohol dehydrogenase, putative
265987_at	AT2G24240	2.20991	0.00169249	up	127.835	280.248	potassium channel tetramerisation domain-containing protein
257990_at	AT3G19860	2.20849	0.00204158	up	609.394	1329.84	basic helix-loop-helix (bHLH) family protein
246114_at	AT5G20250	2.20789	0.000844659	up	5026.44	11018.5	DIN10 (DARK INDUCIBLE 10); hydrolase, hydrolyzing O-glycosyl compounds
252991_at	AT4G38470	2.20653	0.00103566	up	959.227	2099.21	protein kinase family protein
253049_at	AT4G37300	2.20066	0.00404504	up	1769.59	3844.07	MEE59 (maternal effect embryo arrest 59)
247866_at	AT5G57550	2.19886	0.01818	up	61.3509	135.404	XTR3 (XYLOGLUCAN ENDOTRANSGLYCOSYLASE 3); hydrolase, acting on glycosyl bonds / xyloglucan:xyloglucosyl transferase
251494_at	AT3G59350	2.19744	0.00581311	up	660.765	1426.8	serine/threonine protein kinase, putative
246272_at	AT4G37150	2.19421	0.00272401	up	182.995	396.395	MES9 (METHYL ESTERASE 9); hydrolase, acting on ester bonds / methyl indole-3-acetate esterase/ methyl jasmonate esterase/ methyl salicylate esterase
264362_at	AT1G03290	2.19156	0.0017208	up	91.8448	201.088	unknown protein
266983_at	AT2G39400	2.18836	0.00446571	up	225.235	483.951	hydrolase, alpha/beta fold family protein
258501_at	AT3G06780	2.18723	0.000907332	up	447.325	972.273	glycine-rich protein
252093_at	AT3G51500	2.17458	0.00333498	up	96.7778	209.23	unknown protein
250737_at	AT5G06370	2.17315	0.00380737	up	480.515	1031.46	NC domain-containing protein
266259_at	AT2G27830	2.16997	0.00504002	up	306.305	661.319	FUNCTIONS IN: molecular_function unknown; EXPRESSED IN: 22 plant structures; EXPRESSED DURING: 13 growth stages; BEST Arabidopsis thaliana protein match is: pentatricopeptide (PPR) repeat-containing protein (TAIR:AT4G22760.1); Has 68 Blast hits to 68 proteins in 11 species: Archae - 0; Bacteria - 0; Metazoa - 0; Fungi - 0; Plants - 68; Viruses - 0; Other Eukaryotes - 0 (source: NCBI BLink).
261564_at	AT1G01720	2.16934	1.40269e-05	up	310.278	672.839	ATAF1; transcription activator/ transcription factor
256238_at	AT3G12400	2.16722	0.000853988	up	191.279	412.023	ELC; ubiquitin binding
247979_at	AT5G56750	2.16717	0.00225492	up	433.554	932.011	Ndr family protein
261272_at	AT1G26665	2.16647	0.00745511	up	959.021	2033.05	FUNCTIONS IN: molecular_function unknown; INVOLVED IN: biological_process unknown; LOCATED IN: cellular_component unknown; EXPRESSED IN: 24 plant structures; EXPRESSED DURING: 15 growth stages; BEST Arabidopsis thaliana protein match is: RNA polymerase II mediator complex protein-related (TAIR:AT5G41910.1); Has 223 Blast hits to 223 proteins in 105 species: Archae - 0; Bacteria - 0; Metazoa - 112…
247731_at	AT5G59590	2.16424	0.00202095	up	134.46	290.079	UGT76E2 (UDP-GLUCOSYL TRANSFERASE 76E2); UDP-glycosyltransferase/ quercetin 3-O-glucosyltransferase/ quercetin 7-O-glucosyltransferase
252751_at	AT3G43430	2.16312	0.00117912	up	113.532	243.914	zinc finger (C3HC4-type RING finger) family protein
265902_at	AT2G25590	2.16089	0.000190326	up	213.422	460.698	agenet domain-containing protein
254953_at	AT4G10925	2.15477	0.00161089	up	290.449	624.859	F-box family protein
253872_at	AT4G27410	2.15155	0.00162975	up	364.662	779.907	RD26 (RESPONSIVE TO DESICCATION 26); transcription activator/ transcription factor
253808_at	AT4G28300	2.15139	0.00370403	up	150.48	318.922	hydroxyproline-rich glycoprotein family protein
247903_at	AT5G57340	2.14878	0.00851229	up	70.5956	152.194	unknown protein
247013_at	AT5G67480	2.14425	0.00195049	up	403.888	871.228	BT4 (BTB AND TAZ DOMAIN PROTEIN 4); protein binding / transcription regulator
262887_at	AT1G14780	2.14379	0.00748019	up	64.3407	139.182	FUNCTIONS IN: molecular_function unknown; INVOLVED IN: biological_process unknown; LOCATED IN: cellular_component unknown; EXPRESSED IN: 13 plant structures; EXPRESSED DURING: 6 growth stages; CONTAINS InterPro DOMAIN/s: Membrane attack complex component/perforin/complement C9 (InterPro:IPR001862); BEST Arabidopsis thaliana protein match is: unknown protein (TAIR:AT4G24290.2); Has 119 Blast hits …
250079_at	AT5G16650	2.13795	0.00511212	up	449.8	952.134	DNAJ heat shock N-terminal domain-containing protein
265573_at	AT2G28200	2.13557	0.000455396	up	291.708	620.321	nucleic acid binding / transcription factor/ zinc ion binding
263019_at	AT1G23870	2.13247	0.00253553	up	421.099	887.287	ATTPS9; transferase, transferring glycosyl groups / trehalose-phosphatase
264546_at	AT1G55805	2.13108	0.000445121	up	236.21	504.395	BolA-like family protein
257874_at	AT3G17110	2.1278	0.0088246	up	80.7609	172.635	pseudogene, glycine-rich protein
264339_at	AT1G70290	2.12699	1.62227e-05	up	705.685	1500.67	ATTPS8; alpha,alpha-trehalose-phosphate synthase (UDP-forming)/ transferase, transferring glycosyl groups / trehalose-phosphatase
253401_at	AT4G32870	2.12589	0.00957324	up	122.045	259.611	unknown protein
263126_at	AT1G78460	2.12442	1.31567e-05	up	368.984	784.348	SOUL heme-binding family protein
252424_at	AT3G47610	2.1241	0.000261692	up	159.143	337.033	transcription regulator/ zinc ion binding
259076_at	AT3G02140	2.12157	2.46402e-05	up	42.6472	90.5216	TMAC2 (TWO OR MORE ABRES-CONTAINING GENE 2)
263901_at	AT2G36320	2.12143	0.000459104	up	1091.75	2305.78	zinc finger (AN1-like) family protein
248868_at	AT5G46780	2.11994	0.000492165	up	187.769	399.749	VQ motif-containing protein
257623_at	AT3G26210	2.1196	0.0103708	up	95.2931	202.435	CYP71B23; electron carrier/ heme binding / iron ion binding / monooxygenase/ oxygen binding
258094_at	AT3G14690	2.1144	0.000404923	up	595.5	1256.92	CYP72A15; electron carrier/ heme binding / iron ion binding / monooxygenase/ oxygen binding
249719_at	AT5G35735	2.11259	5.49883e-06	up	109.471	231.352	auxin-responsive family protein
263866_at	AT2G36950	2.11136	0.000121035	up	629.959	1329	heavy-metal-associated domain-containing protein
247109_at	AT5G65870	2.10908	0.0190669	up	61.6535	127.208	ATPSK5 (PHYTOSULFOKINE 5 PRECURSOR); growth factor
257805_at	AT3G18830	2.10893	0.00183047	up	448.664	941.563	ATPLT5 (POLYOL TRANSPORTER 5); D-ribose transmembrane transporter/ D-xylose transmembrane transporter/ carbohydrate transmembrane transporter/ galactose transmembrane transporter/ glucose transmembrane transporter/ glycerol transmembrane transporter/ mann
259364_at	AT1G13260	2.10737	0.00154087	up	444.3	930.465	RAV1; DNA binding / transcription factor/ transcription repressor
250819_at	AT5G05100	2.10502	0.00157169	up	977.306	2038.85	nucleic acid binding
260060_at	AT1G73680	2.10482	8.9415e-05	up	69.7027	146.962	pathogen-responsive alpha-dioxygenase, putative
265387_at	AT2G20670	2.10475	0.00400406	up	2575.99	5353.61	unknown protein
251022_at	AT5G02150	2.10217	0.0104545	up	144.945	308.731	binding
263556_at	AT2G16365	2.10211	0.000301936	up	76.3077	160.062	F-box family protein
252214_at	AT3G50260	2.09959	0.00247728	up	82.3705	174.701	CEJ1 (COOPERATIVELY REGULATED BY ETHYLENE AND JASMONATE 1); DNA binding / transcription factor
253647_at	AT4G29950	2.08914	0.0119081	up	439.693	909.938	microtubule-associated protein
246222_at	AT4G36900	2.0887	0.00127735	up	107.256	222.674	RAP2.10 (related to AP2 10); DNA binding / transcription factor
246214_at	AT4G36990	2.08792	0.00203791	up	169.31	352.258	CPuORF49, Upstream open reading frames (uORFs) are small open reading frames found in the 5' UTR of a mature mRNA, and can potentially mediate translational regulation of the largest, or major, ORF (mORF). CPuORF49 represents a conserved upstream opening reading frame relative to major ORF AT4G36990.1
264504_at	AT1G09430	2.08689	4.4309e-05	up	464.886	970.576	ACLA-3; ATP citrate synthase
253714_at	AT4G29380	2.08573	0.00670557	up	272.034	557.194	protein kinase family protein / WD-40 repeat family protein
265495_at	AT2G15695	2.084	0.0127651	up	385.781	802.786	unknown protein
250860_at	AT5G04770	2.08299	0.00121908	up	234.441	488.392	CAT6 (CATIONIC AMINO ACID TRANSPORTER 6); amino acid transmembrane transporter/ basic amino acid transmembrane transporter/ cationic amino acid transmembrane transporter
245178_at	AT5G12390	2.08152	0.00127402	up	209.303	434.328	FIS1B (FISSION 1B); binding
257621_at	AT3G20410	2.08035	8.91891e-05	up	153.496	319.581	CPK9 (calmodulin-domain protein kinase 9); calmodulin-dependent protein kinase/ kinase
247514_at	AT5G61640	2.07822	0.00121806	up	99.7182	206.944	PMSR1 (PEPTIDEMETHIONINE SULFOXIDE REDUCTASE 1); oxidoreductase, acting on sulfur group of donors, disulfide as acceptor / peptide-methionine-(S)-S-oxide reductase
246831_at	AT5G26340	2.07492	0.0055163	up	309.156	648.559	MSS1; carbohydrate transmembrane transporter/ hexose:hydrogen symporter/ high-affinity hydrogen:glucose symporter/ sugar:hydrogen symporter
259984_at	AT1G76460	2.0741	0.00626849	up	393.559	805.017	RNA recognition motif (RRM)-containing protein
255994_at	AT1G29760	2.07089	0.000630265	up	372.652	768.237	FUNCTIONS IN: molecular_function unknown; INVOLVED IN: biological_process unknown; LOCATED IN: cellular_component unknown; EXPRESSED IN: 24 plant structures; EXPRESSED DURING: 15 growth stages; CONTAINS InterPro DOMAIN/s: Adipose-regulatory protein, Seipin (InterPro:IPR009617); BEST Arabidopsis thaliana protein match is: unknown protein (TAIR:AT2G34380.1); Has 396 Blast hits to 327 proteins in 54…
264588_at	AT2G17730	2.06573	0.000605066	up	209.778	431.808	zinc finger (C3HC4-type RING finger) family protein
250033_at	AT5G18110	2.06491	0.00394885	up	1119.54	2328.79	NCBP (NOVEL CAP-BINDING PROTEIN); RNA binding / translation initiation factor
249140_at	AT5G43190	2.06246	0.00195838	up	267.124	545.582	F-box family protein (FBX6)
267053_s_at	AT2G38380///AT2G38390	2.05801	0.0142739	up	271.831	544.42	Peroxidase superfamily protein; FUNCTIONS IN: peroxidase activity, heme binding; INVOLVED IN: response to zinc ion, response to salt stress
247374_at	AT5G63190	2.05696	0.00418857	up	1649.08	3366.57	MA3 domain-containing protein
251218_at	AT3G62410	2.05418	0.00341547	up	796.95	1633.06	CP12-2; protein binding
261202_at	AT1G12910	2.05085	5.78004e-05	up	505.928	1037.49	ATAN11 (ANTHOCYANIN11); nucleotide binding
256877_at	AT3G26470	2.05003	0.0129445	up	139.602	287.864	FUNCTIONS IN: molecular_function unknown; INVOLVED IN: biological_process unknown; LOCATED IN: cellular_component unknown; EXPRESSED IN: 8 plant structures; EXPRESSED DURING: 4 anthesis, LP.04 four leaves visible, petal differentiation and expansion stage; CONTAINS InterPro DOMAIN/s: Disease resistance, plant (InterPro:IPR014011); BEST Arabidopsis thaliana protein match is: ADR1-L1 (ADR1-like 1);…
263350_at	AT2G13360	2.04724	0.000458205	up	3761.61	7712.53	AGT (ALANINE:GLYOXYLATE AMINOTRANSFERASE); alanine-glyoxylate transaminase/ serine-glyoxylate transaminase/ serine-pyruvate transaminase
250028_at	AT5G18130	2.04718	0.00289265	up	214.06	433.464	unknown protein
246506_at	AT5G16110	2.04693	0.0116351	up	2498.32	4986.16	unknown protein
258249_s_at	AT3G15820///AT3G15830	2.0453	0.0066982	up	401.452	805.151	CPuORF30
259992_at	AT1G67970	2.04437	0.0103212	up	46.6648	96.8055	AT-HSFA8; DNA binding / transcription factor
264375_at	AT2G25090	2.03972	9.75023e-05	up	55.0505	112.473	CIPK16 (CBL-INTERACTING PROTEIN KINASE 16); ATP binding / kinase/ protein kinase/ protein serine/threonine kinase
250000_at	AT5G18650	2.0359	0.00162457	up	1976.69	3997.54	zinc finger (C3HC4-type RING finger) family protein
267472_at	AT2G02850	2.03525	0.00307827	up	152.672	310.138	ARPN (PLANTACYANIN); copper ion binding / electron carrier
263647_at	AT2G04690	2.0288	0.00582585	up	683.465	1381.18	cellular repressor of E1A-stimulated genes (CREG) family
264836_at	AT1G03610	2.02858	0.000913403	up	624.64	1263.12	unknown protein
256036_at	AT1G07110	2.0276	0.000966247	up	1048.57	2118.77	F2KP (FRUCTOSE-2,6-BISPHOSPHATASE); fructose-2,6-bisphosphate 2-phosphatase
266925_at	AT2G45740	2.02553	1.39457e-05	up	962.308	1949.17	PEX11D
247176_at	AT5G65110	2.024	1.53863e-05	up	723.129	1464.09	ACX2 (ACYL-COA OXIDASE 2); acyl-CoA oxidase
262204_at	AT2G01100	2.02337	0.0122711	up	609.261	1236.14	unknown protein
246260_at	AT1G31820	2.02319	0.0069294	up	117.329	233.425	amino acid permease family protein
256624_at	AT3G19990	2.02017	0.000927886	up	169.958	342.574	unknown protein
248818_at	AT5G47040	2.01871	0.000311014	up	1049.2	2111.04	LON2 (LON PROTEASE 2); ATP binding / ATP-dependent peptidase/ nucleoside-triphosphatase/ nucleotide binding / serine-type endopeptidase/ serine-type peptidase
256698_at	AT3G20680	2.01797	0.000701021	up	189.971	381.509	unknown protein
250748_at	AT5G05710	2.01796	0.000510273	up	142.366	287.832	pleckstrin homology (PH) domain-containing protein
250766_at	AT5G05550	2.01355	0.000450668	up	50.853	102.395	transcription factor
266140_at	AT2G28120	2.01093	0.000319961	up	152.039	304.777	nodulin family protein
255472_at	AT4G02430	2.00962	1.19243e-05	up	97.4446	195.791	pre-mRNA splicing factor, putative / SR1 protein, putative
249862_at	AT5G22920	2.0091	0.00312062	up	3549.14	7142.64	zinc finger (C3HC4-type RING finger) family protein
257171_at	AT3G23760	2.00891	0.00033046	up	280.276	562.975	FUNCTIONS IN: molecular_function unknown; INVOLVED IN: biological_process unknown; LOCATED IN: vacuole; EXPRESSED IN: 20 plant structures; EXPRESSED DURING: 13 growth stages; BEST Arabidopsis thaliana protein match is: transferase, transferring glycosyl groups (TAIR:AT4G14100.1); Has 63 Blast hits to 60 proteins in 11 species: Archae - 0; Bacteria - 0; Metazoa - 10; Fungi - 0; Plants - 51; Viruse…
262001_at	AT1G33790	2.00681	0.0134179	up	135.664	274.799	jacalin lectin family protein
246211_at	AT4G36730	2.00468	0.0135087	up	519.785	1043.65	GBF1; sequence-specific DNA binding / transcription factor
