# Supplementary material for: Phytochrome activates the plastid-encoded RNA polymerase for chloroplast biogenesis via nucleus-to-plastid signaling
Source: Nat Commun. 2019 Jun 14;10:2629. doi: 10.1038/s41467-019-10518-0 (PMC6570650; doi:10.1038/s41467-019-10518-0)
Supplement: Supplementary file 5 — Supplementary Data 2 [file 41467_2019_10518_MOESM5_ESM.xlsx]

## Sheet: Legend
A	ATH1 Probe Set ID
B	AGI Locus
C	Fold-change as indicated
D	P-value
E	Regulation
F	Mean expression value		WT R
G	Mean expression value		rcb-10 R
H	hmr-5-R/WT-R by Qiu et al. (2015)
I	TAIR Annotation

## Sheet: RCB-HMR dependent (871 genes)
Probe Set ID	AGI Locus	FC rcb-10 vs WT (abs)	P-value	Regulation	[Col, R](raw)	[rcb10, R](raw)	FC hmr5 vs WT (abs)	TAIR annotation
RCB-HMR co-regulated genes (871 genes)
Down-regulated in rcb-10 and hmr-5 both (>2.0 fold) (462 genes)
257008_at	AT3G14210	25.3448	7.3952e-05	down	1726.53	70.3195	33.8416	ESM1 (epithiospecifier modifier 1); carboxylesterase/ hydrolase, acting on ester bonds
260957_at	AT1G06080	13.9788	0.00105805	down	279.84	18.491	13.0842	ADS1 (DELTA 9 DESATURASE 1); oxidoreductase
250892_at	AT5G03760	6.6891	0.000423254	down	574.552	88.3298	11.7595	ATCSLA09; mannan synthase/ transferase, transferring glycosyl groups
259185_at	AT3G01550	8.60208	0.00588751	down	227.924	22.8914	11.4808	PPT2 (PHOSPHOENOLPYRUVATE (PEP)/PHOSPHATE TRANSLOCATOR 2); antiporter/ triose-phosphate transmembrane transporter
259790_s_at	AT1G29430///AT5G27780	5.2034	0.000851398	down	198.303	37.7523	8.59409	SAUR-like auxin-responsive protein family
267595_at	AT2G32990	9.11217	3.30991e-06	down	161.877	17.8021	8.40383	AtGH9B8 (Arabidopsis thaliana glycosyl hydrolase 9B8); catalytic/ hydrolase, hydrolyzing O-glycosyl compounds
258589_at	AT3G04290	5.708	0.000384207	down	1692.26	295.276	7.62205	LTL1 (LI-TOLERANT LIPASE 1); carboxylesterase/ hydrolase, acting on ester bonds
248912_at	AT5G45670	5.1916	0.000623489	down	305.453	57.8485	7.32174	GDSL-motif lipase/hydrolase family protein
257506_at	AT1G29440	4.7901	0.000672239	down	125.431	26.0025	7.2853	FUNCTIONS IN: molecular_function unknown; INVOLVED IN: response to auxin stimulus; EXPRESSED IN: 19 plant structures; EXPRESSED DURING: 10 growth stages; CONTAINS InterPro DOMAIN/s: Auxin responsive SAUR protein (InterPro:IPR003676); BEST Arabidopsis thaliana protein match is: SAUR68 (SMALL AUXIN UPREGULATED 68) (TAIR:AT1G29510.1); Has 327 Blast hits to 317 proteins in 15 species: Archae - 0; Bac…
248074_at	AT5G55730	6.28493	0.000662469	down	784.631	127.413	7.19579	FLA1 (FASCICLIN-LIKE ARAB INOGALACTAN 1)
250327_at	AT5G12050	7.5355	0.00162089	down	814.048	101.26	6.92159	unknown protein
259786_at	AT1G29660	4.14246	2.59671e-05	down	3802.91	915.786	6.50439	GDSL-motif lipase/hydrolase family protein
258003_at	AT3G29030	5.28071	4.22068e-06	down	1028.17	194.539	6.42013	EXPA5 (EXPANSIN A5)
261949_at	AT1G64670	4.44234	2.01249e-05	down	481.933	108.755	6.32409	BDG1 (BODYGUARD1); hydrolase
261191_at	AT1G32900	5.49342	0.00250371	down	505.205	87.2977	6.2865	starch synthase, putative
253040_at	AT4G37800	4.09771	0.0167872	down	2362.51	637.559	6.02655	xyloglucan:xyloglucosyl transferase, putative / xyloglucan endotransglycosylase, putative / endo-xyloglucan transferase, putative
265443_at	AT2G20750	7.37821	8.75346e-06	down	359.52	48.6311	5.99898	ATEXPB1 (ARABIDOPSIS THALIANA EXPANSIN B1)
261825_at	AT1G11545	3.96191	0.000340747	down	979.214	249.524	5.99323	xyloglucan:xyloglucosyl transferase, putative / xyloglucan endotransglycosylase, putative / endo-xyloglucan transferase, putative
253423_at	AT4G32280	3.38067	0.0111732	down	223.388	62.2313	5.73312	IAA29 (INDOLE-3-ACETIC ACID INDUCIBLE 29); transcription factor
261834_at	AT1G10640	2.84211	0.00351942	down	264.059	91.4338	5.56214	polygalacturonase
253344_at	AT4G33550	5.88515	0.00410739	down	199.852	33.7713	5.53933	lipid binding
263034_at	AT1G24020	7.23855	0.0014655	down	359.162	46.7961	5.47307	MLP423 (MLP-LIKE PROTEIN 423)
248526_at	AT5G50740	6.2368	3.93776e-05	down	286.527	45.5702	5.4445	metal ion binding
265051_at	AT1G52100	4.62773	0.00012128	down	3611.06	784.609	5.4349	jacalin lectin family protein
262376_at	AT1G72970	5.45778	0.000229351	down	673.413	121.425	5.34227	HTH (HOTHEAD); FAD binding / aldehyde-lyase/ mandelonitrile lyase
248382_at	AT5G51890	3.78263	0.00650072	down	1029	287.24	5.28115	peroxidase
255298_at	AT4G04840	5.59798	0.00150144	down	566.634	96.5562	5.0932	methionine sulfoxide reductase domain-containing protein / SeIR domain-containing protein
261363_at	AT1G41830	5.75204	0.000206354	down	676.262	119.389	5.06911	SKS6 (SKU5-SIMILAR 6); pectinesterase
263841_at	AT2G36870	3.86933	0.00362605	down	490.239	121.84	5.03554	xyloglucan:xyloglucosyl transferase, putative / xyloglucan endotransglycosylase, putative / endo-xyloglucan transferase, putative
248178_at	AT5G54370	6.37618	0.000203471	down	136.853	21.473	5.02136	late embryogenesis abundant protein-related / LEA protein-related
261975_at	AT1G64640	3.51536	0.00054367	down	323.189	93.3259	5.00018	plastocyanin-like domain-containing protein
248844_s_at	AT5G46890///AT5G46900	33.5425	0.000216613	down	2266.61	73.1888	4.91761	Bifunctional inhibitor/lipid-transfer protein/seed storage 2S albumin superfamily protein
263628_at	AT2G04780	4.41736	0.00233996	down	1514.86	355.083	4.90567	FLA7 (FASCICLIN-LIKE ARABINOOGALACTAN 7)
252863_at	AT4G39800	3.72571	0.000359294	down	1375.11	364.756	4.89203	MIPS1 (MYO-INOSITOL-1-PHOSTPATE SYNTHASE 1); inositol-3-phosphate synthase
250012_x_at	AT5G18060	3.40946	0.0116159	down	305.528	84.3134	4.84429	auxin-responsive protein, putative
254789_at	AT4G12880	5.086	0.000347456	down	862.126	172.814	4.79984	plastocyanin-like domain-containing protein
263942_at	AT2G35860	3.99062	0.000699373	down	329.3	83.5875	4.76148	FLA16 (FASCICLIN-LIKE ARABINOGALACTAN PROTEIN 16 PRECURSOR)
267076_at	AT2G41090	3.32129	0.00123851	down	732.129	217.248	4.72991	calmodulin-like calcium-binding protein, 22 kDa (CaBP-22)
260745_at	AT1G78370	5.20249	0.000973794	down	264.252	49.3312	4.72232	ATGSTU20 (GLUTATHIONE S-TRANSFERASE TAU 20); glutathione transferase
260547_at	AT2G43550	4.81259	0.000140745	down	253.502	52.1649	4.71542	trypsin inhibitor, putative
264343_at	AT1G11850	4.41925	0.000610482	down	591.398	134.208	4.70595	unknown protein
245336_at	AT4G16515	2.27902	0.00423069	down	647.105	288.327	4.69954	unknown protein
258480_at	AT3G02640	3.66102	0.00788642	down	538.843	147.581	4.67394	unknown protein
266790_at	AT2G28950	2.86929	0.00364712	down	1211.61	427.296	4.66803	ATEXPA6 (ARABIDOPSIS THALIANA EXPANSIN A6)
253579_at	AT4G30610	3.6484	0.00250907	down	267.105	72.6185	4.65483	BRS1 (BRI1 SUPPRESSOR 1); serine-type carboxypeptidase
256237_at	AT3G12610	2.86548	0.00352075	down	1796.14	642.726	4.61885	DRT100 (DNA-DAMAGE REPAIR/TOLERATION 100); nucleotide binding / protein binding
248085_at	AT5G55480	3.95737	0.00242869	down	452.95	116.331	4.60221	SVL1 (SHV3-LIKE 1); glycerophosphodiester phosphodiesterase/ phosphoric diester hydrolase
260297_at	AT1G80280	2.68747	0.00695423	down	336.123	125.071	4.59231	hydrolase, alpha/beta fold family protein
253090_at	AT4G36360	3.47368	0.00926629	down	681.128	208.558	4.58036	BGAL3 (beta-galactosidase 3); beta-galactosidase/ catalytic/ cation binding / sugar binding
249208_at	AT5G42650	4.16274	0.000648969	down	248.523	58.7082	4.53916	AOS (ALLENE OXIDE SYNTHASE); allene oxide synthase/ hydro-lyase/ oxygen binding
254609_at	AT4G18970	3.57134	0.00231311	down	1038.29	296.869	4.52228	GDSL-motif lipase/hydrolase family protein
264262_at	AT1G09200	5.26171	0.000621309	down	530.996	102.357	4.49047	histone H3
259773_at	AT1G29500	3.27354	0.000186374	down	300.469	91.1606	4.43695	auxin-responsive protein, putative
256299_at	AT1G69530	2.52441	0.00177675	down	1531.53	606.598	4.38183	ATEXPA1 (ARABIDOPSIS THALIANA EXPANSIN A1)
253480_at	AT4G31840	4.31772	0.00231818	down	480.284	111.527	4.36766	plastocyanin-like domain-containing protein
255822_at	AT2G40610	2.38088	0.000368385	down	1370.68	578.142	4.35799	ATEXPA8 (ARABIDOPSIS THALIANA EXPANSIN A8)
247477_at	AT5G62340	7.13658	0.00115675	down	280.666	37.5426	4.35411	invertase/pectin methylesterase inhibitor family protein
262783_at	AT1G10850	2.86841	0.000299711	down	136.27	47.6846	4.34074	ATP binding / protein binding / protein kinase/ protein serine/threonine kinase
251241_s_at	AT3G62460///AT3G62530	3.76896	0.00235648	down	817.07	209.638	4.32419	Putative endonuclease or glycosyl hydrolase; BEST Arabidopsis thaliana protein match is: Putative endonuclease or glycosyl hydrolase
249817_at	AT5G23820	4.41655	6.79945e-05	down	1491.68	338.422	4.31741	MD-2-related lipid recognition domain-containing protein / ML domain-containing protein
253650_at	AT4G30020	4.31656	0.000447319	down	301.644	70.8505	4.29468	subtilase family protein
247651_at	AT5G59870	4.01193	0.000552397	down	1057.12	265.462	4.26583	HTA6; DNA binding
252692_at	AT3G43960	4.82131	8.4352e-06	down	291.304	60.3989	4.22869	cysteine proteinase, putative
257771_at	AT3G23000	3.16729	4.72016e-05	down	1946.49	612.644	4.22589	CIPK7 (CBL-INTERACTING PROTEIN KINASE 7); ATP binding / kinase/ protein kinase/ protein serine/threonine kinase
254820_s_at	AT4G12510///AT4G12520	7.53024	0.000244219	down	1860.58	249.263	4.22115	Bifunctional inhibitor/lipid-transfer protein/seed storage 2S albumin superfamily protein; FUNCTIONS IN: lipid binding; INVOLVED IN: lipid transport
265475_at	AT2G15620	4.5329	0.000283881	down	2076.47	455.751	4.20117	NIR1 (NITRITE REDUCTASE 1); ferredoxin-nitrate reductase/ nitrite reductase (NO-forming)
248105_at	AT5G55280	3.51314	0.000720549	down	286.821	81.7725	4.19743	FTSZ1-1; protein binding / structural molecule
248790_at	AT5G47450	2.18263	0.016972	down	797.23	361.029	4.18666	AtTIP2;3; ammonia transporter/ methylammonium transmembrane transporter/ water channel
248681_at	AT5G48900	3.19999	0.00131037	down	1221.57	374.889	4.13547	pectate lyase family protein
247549_at	AT5G61420	3.25231	0.0005808	down	172.955	52.6676	4.11504	MYB28 (myb domain protein 28); DNA binding / transcription factor
247037_at	AT5G67070	3.51786	0.000117373	down	1871.18	534.122	4.11442	RALFL34 (ralf-like 34); signal transducer
251928_at	AT3G53980	5.32872	0.00281843	down	757.405	134.1	4.1079	protease inhibitor/seed storage/lipid transfer protein (LTP) family protein
246986_at	AT5G67280	3.57804	0.000135942	down	230.2	64.6211	4.09954	RLK (Receptor-like kinase); ATP binding / kinase/ protein serine/threonine kinase
253736_at	AT4G28780	3.15598	0.000570362	down	377.697	119.727	4.09313	GDSL-motif lipase/hydrolase family protein
252011_at	AT3G52720	2.70152	0.00129564	down	433.946	159.548	4.05854	ACA1 (ALPHA CARBONIC ANHYDRASE 1); carbonate dehydratase/ zinc ion binding
255818_at	AT2G33570	3.45294	0.000731426	down	226.417	64.9816	4.05075	unknown protein
255549_at	AT4G01950	2.60083	0.000290846	down	510.28	195.204	4.01644	GPAT3 (GLYCEROL-3-PHOSPHATE ACYLTRANSFERASE 3); acyltransferase
258675_at	AT3G08770	4.6816	0.0018085	down	124.632	26.3645	4.0163	LTP6; lipid binding
250661_at	AT5G07030	2.79122	0.00531891	down	228.753	84.4807	4.01098	aspartic-type endopeptidase
256275_at	AT3G12110	2.79383	0.000511074	down	168.943	60.8595	3.97804	ACT11 (actin-11); structural constituent of cytoskeleton
256962_at	AT3G13560	3.26097	9.22119e-05	down	365.714	111.542	3.97608	glycosyl hydrolase family 17 protein
252943_at	AT4G39330	3.02717	1.05967e-05	down	3265.02	1078.87	3.96857	CAD9 (CINNAMYL ALCOHOL DEHYDROGENASE 9); binding / catalytic/ oxidoreductase/ zinc ion binding
249659_s_at	AT5G36710///AT5G36800	3.44406	0.00208553	down	236.967	68.55	3.96748	unknown protein
251017_at	AT5G02760	4.78581	0.0132236	down	941.17	183.787	3.95754	protein phosphatase 2C family protein / PP2C family protein
263153_s_at	AT1G54000///AT1G54010	4.76806	0.000160421	down	1708.35	356.932	3.94873	GLL22, GDSL-like Lipase/Acylhydrolase superfamily protein; FUNCTIONS IN: lipase activity, hydrolase activity, acting on ester bonds, carboxylesterase activity; INVOLVED IN: lipid metabolic process
250433_at	AT5G10400	3.76656	0.000460506	down	185.205	49.5849	3.93407	histone H3
262978_at	AT1G75780	4.06003	0.000153375	down	246.428	60.4877	3.83823	TUB1; GTP binding / GTPase/ structural molecule
258552_at	AT3G07010	2.61124	0.000257022	down	660.434	251.81	3.83517	pectate lyase family protein
254737_at	AT4G13840	2.91245	0.00076008	down	344.436	117.563	3.81164	transferase family protein
255438_at	AT4G03070	3.1068	2.5215e-05	down	267.354	85.9524	3.81015	AOP1; oxidoreductase, acting on paired donors, with incorporation or reduction of molecular oxygen, 2-oxoglutarate as one donor, and incorporation of one atom each of oxygen into both donors
259391_s_at	AT1G06350///AT1G06360	3.12803	0.000585795	down	492.423	158.029	3.7873	Fatty acid desaturase family protein; FUNCTIONS IN: oxidoreductase activity, oxidoreductase activity, acting on paired donors, with oxidation of a pair of donors resulting in the reduction of molecular oxygen to two molecules of water
257173_at	AT3G23810	3.65453	0.00280932	down	1573.46	431.404	3.7813	SAHH2 (S-ADENOSYL-L-HOMOCYSTEINE (SAH) HYDROLASE 2); adenosylhomocysteinase/ binding / catalytic
249645_at	AT5G36910	3.79441	0.015312	down	503.885	119.034	3.77036	THI2.2 (THIONIN 2.2); toxin receptor binding
255851_at	AT1G67040	2.7969	8.63047e-05	down	175.186	62.4049	3.74797	unknown protein
250958_at	AT5G03260	3.73627	0.000539677	down	263.269	71.2973	3.70551	LAC11 (laccase 11); laccase
260857_at	AT1G21880	2.78416	0.00237781	down	298.627	107.564	3.65003	LYM1 (LYSM DOMAIN GPI-ANCHORED PROTEIN 1 PRECURSOR)
263979_at	AT2G42840	2.74644	0.00213609	down	2829.17	1028.13	3.63394	PDF1 (PROTODERMAL FACTOR 1)
263715_at	AT2G20570	3.1576	0.000451271	down	552.551	173.896	3.62965	GPRI1 (GBF'S PRO-RICH REGION-INTERACTING FACTOR 1); transcription factor/ transcription regulator
246511_at	AT5G15490	3.62164	8.0697e-05	down	461.267	128.058	3.61247	UDP-glucose 6-dehydrogenase, putative
253191_at	AT4G35350	4.16267	0.0114426	down	558.515	146.85	3.60732	XCP1 (XYLEM CYSTEINE PEPTIDASE 1); cysteine-type endopeptidase/ cysteine-type peptidase
251395_at	AT2G45470	2.32216	0.00299862	down	2927.3	1257.32	3.59919	FLA8 (FASCICLIN-LIKE ARABINOGALACTAN PROTEIN 8)
266865_at	AT2G29980	2.91909	0.00124272	down	1563.52	541.002	3.59709	FAD3 (FATTY ACID DESATURASE 3); omega-3 fatty acid desaturase
250277_at	AT5G12940	3.10532	0.00639243	down	301.1	98.726	3.57232	leucine-rich repeat family protein
261569_at	AT1G01060	3.12918	0.00242791	down	1601.79	501.567	3.57061	LHY (LATE ELONGATED HYPOCOTYL); DNA binding / transcription factor
248839_at	AT5G46690	3.93259	0.000284503	down	243.316	62.0519	3.5703	bHLH071 (beta HLH protein 71); DNA binding / transcription factor
255856_at	AT1G66940	3.96634	0.000407899	down	445.318	112.018	3.55454	protein kinase-related
246549_at	AT5G15050	2.96221	0.000954357	down	169.483	57.1767	3.53176	glycosyltransferase family 14 protein / core-2/I-branching enzyme family protein
254909_at	AT4G11210	6.06875	0.000232514	down	155.83	25.3964	3.5297	disease resistance-responsive family protein / dirigent family protein
253372_at	AT4G33220	2.50503	0.00356379	down	719.727	292.59	3.52691	enzyme inhibitor/ pectinesterase
253875_at	AT4G27520	2.49519	0.00241647	down	1336.15	538.358	3.50613	plastocyanin-like domain-containing protein
247878_at	AT5G57760	3.49621	0.00349433	down	447.461	124.237	3.50324	unknown protein
264611_at	AT1G04680	2.2591	0.0159979	down	916.684	421.408	3.50226	pectate lyase family protein
263951_at	AT2G35960	2.37823	0.0142738	down	140.197	56.9853	3.491	NHL12
261129_at	AT1G04820	3.11443	4.54212e-05	down	2092.52	674.243	3.48778	TUA4; structural constituent of cytoskeleton
251058_at	AT5G01790	3.16525	0.000100611	down	135.574	43.0009	3.48046	unknown protein
251714_at	AT3G56370	3.24086	2.27443e-05	down	386.171	119.277	3.46764	leucine-rich repeat transmembrane protein kinase, putative
257204_at	AT3G23805	3.30462	9.36919e-05	down	254.754	76.7907	3.46733	RALFL24 (ralf-like 24); signal transducer
257071_at	AT3G28180	2.77314	0.000157158	down	898.21	325.404	3.46426	ATCSLC04 (CELLULOSE-SYNTHASE LIKE C4); cellulose synthase/ transferase, transferring glycosyl groups
254098_at	AT4G25100	4.30573	0.000526516	down	4062.24	960.296	3.4346	FSD1 (FE SUPEROXIDE DISMUTASE 1); copper ion binding / superoxide dismutase
249325_at	AT5G40850	3.74796	0.00013678	down	921.892	246.116	3.4013	UPM1 (UROPHORPHYRIN METHYLASE 1); uroporphyrin-III C-methyltransferase
264745_at	AT1G62180	3.60139	0.00174746	down	734.84	198.919	3.40035	APR2 (5'ADENYLYLPHOSPHOSULFATE REDUCTASE 2); adenylyl-sulfate reductase/ phosphoadenylyl-sulfate reductase (thioredoxin)
248252_at	AT5G53250	3.12948	0.00268867	down	953.591	310.161	3.39989	AGP22 (ARABINOGALACTAN PROTEIN 22)
257151_at	AT3G27200	3.25792	0.000658147	down	386.623	120.332	3.39923	plastocyanin-like domain-containing protein
248028_at	AT5G55620	2.3646	0.00351821	down	1643.69	697.717	3.39084	unknown protein
254387_at	AT4G21850	7.90453	0.000208807	down	1021.41	130.392	3.38971	methionine sulfoxide reductase domain-containing protein / SeIR domain-containing protein
255513_at	AT4G02060	3.09624	0.00137818	down	134.958	42.9403	3.38242	PRL (PROLIFERA); ATP binding / DNA binding / DNA-dependent ATPase/ nucleoside-triphosphatase/ nucleotide binding
251261_at	AT3G62110	3.43602	0.00684278	down	371.349	104.585	3.3819	glycoside hydrolase family 28 protein / polygalacturonase (pectinase) family protein
248888_at	AT5G46240	2.59184	0.000177431	down	121.547	46.8006	3.36622	KAT1 (POTASSIUM CHANNEL IN ARABIDOPSIS THALIANA 1); cyclic nucleotide binding / inward rectifier potassium channel
264052_at	AT2G22330	4.44866	8.6861e-05	down	257.573	57.6259	3.3622	CYP79B3; electron carrier/ heme binding / iron ion binding / monooxygenase/ oxygen binding
261226_at	AT1G20190	2.48393	0.00640153	down	1038.04	417.426	3.35266	ATEXPA11 (ARABIDOPSIS THALIANA EXPANSIN 11)
256983_at	AT3G13470	3.4117	0.00747102	down	390.626	110.224	3.34246	chaperonin, putative
251899_at	AT3G54400	2.62488	0.00574877	down	1713.22	671.718	3.29296	aspartyl protease family protein
245965_at	AT5G19730	2.66272	0.00244387	down	189.268	71.1475	3.2923	pectinesterase family protein
252911_at	AT4G39510	3.26641	0.00275547	down	166.264	49.6485	3.28727	CYP96A12; electron carrier/ heme binding / iron ion binding / monooxygenase/ oxygen binding
260982_at	AT1G53520	2.07198	0.00586778	down	448.953	213.542	3.28214	chalcone-flavanone isomerase-related
245629_at	AT1G56580	2.96237	0.000121968	down	1950.66	655.323	3.27947	unknown protein
249482_at	AT5G38980	2.73744	0.00026324	down	2354.05	857.634	3.26894	unknown protein
251297_at	AT3G62020	2.91138	0.000322868	down	269.454	92.6837	3.26555	GLP10 (GERMIN-LIKE PROTEIN 10); manganese ion binding / nutrient reservoir
252255_at	AT3G49220	2.18464	0.00582126	down	1236.13	575.952	3.26553	pectinesterase family protein
263882_at	AT2G21790	3.05041	0.000983668	down	278.351	92.127	3.26106	RNR1 (RIBONUCLEOTIDE REDUCTASE 1); ATP binding / protein binding / ribonucleoside-diphosphate reductase
250434_at	AT5G10390	3.21578	0.00117108	down	124.773	39.2922	3.25866	histone H3
248656_at	AT5G48460	2.56615	2.96045e-05	down	238.503	93.0248	3.25438	fimbrin-like protein, putative
248921_at	AT5G45950	2.38472	0.000228879	down	1349.21	563.654	3.24977	GDSL-motif lipase/hydrolase family protein
258938_at	AT3G10080	2.78419	0.000509144	down	504.595	181.825	3.24812	germin-like protein, putative
247252_at	AT5G64770	3.27547	0.00512208	down	270.173	82.1834	3.247	unknown protein
267094_at	AT2G38080	2.82021	0.00282338	down	368.547	133.523	3.23526	IRX12 (IRREGULAR XYLEM 12); laccase
258218_at	AT3G17998///AT3G18000	4.12071	0.0010795	down	145.286	34.3889	3.22785	CPuORF30
247218_at	AT5G65010	2.66673	0.000228288	down	1941.15	731.291	3.22691	ASN2 (ASPARAGINE SYNTHETASE 2); asparagine synthase (glutamine-hydrolyzing)
250942_at	AT5G03350	3.3531	0.00469137	down	135.024	39.3892	3.22099	legume lectin family protein
257896_at	AT3G16920	2.78635	0.00254808	down	198.319	72.4963	3.21189	chitinase
260331_at	AT1G80270	3.64254	0.000270918	down	219.097	60.3431	3.2101	DNA-binding protein, putative
257673_at	AT3G20370	3.95537	0.000131735	down	2354.34	592.939	3.2086	meprin and TRAF homology domain-containing protein / MATH domain-containing protein
254938_at	AT4G10770	2.9643	1.67145e-05	down	236.248	79.7754	3.20547	OPT7 (OLIGOPEPTIDE TRANSPORTER 7); oligopeptide transporter
253753_at	AT4G29030	3.05873	0.00590856	down	244.312	76.9557	3.19134	glycine-rich protein
252363_at	AT3G48460	2.94754	0.00115436	down	132.554	44.3498	3.18959	GDSL-motif lipase/hydrolase family protein
262109_at	AT1G02730	2.4487	0.00302325	down	284.199	117.408	3.17984	ATCSLD5; 1,4-beta-D-xylan synthase/ cellulose synthase
257005_at	AT3G14190	2.16004	0.00557737	down	199.603	91.2464	3.17522	unknown protein
252442_at	AT3G46940	3.01749	0.000140285	down	135.14	44.7442	3.17162	deoxyuridine 5'-triphosphate nucleotidohydrolase family
255488_at	AT4G02630	3.66505	0.000512223	down	180.222	48.8214	3.16152	protein kinase family protein
245698_at	AT5G04160	2.64741	0.000348013	down	264.005	99.956	3.15908	phosphate translocator-related
251920_at	AT3G53900	2.62883	0.00225026	down	415.032	157.499	3.1585	uracil phosphoribosyltransferase, putative / UMP pyrophosphorylase, putative / UPRTase, putative
261080_at	AT1G07370	2.86051	0.00182572	down	187.519	64.7298	3.14793	PCNA1 (PROLIFERATING CELLULAR NUCLEAR ANTIGEN); DNA binding / DNA polymerase processivity factor/ protein binding
259783_at	AT1G29510	2.75538	0.000115184	down	254.019	92.1785	3.14358	SAUR68 (SMALL AUXIN UPREGULATED 68)
245164_at	AT2G33210	3.03395	0.00836242	down	496.357	166.598	3.1416	HSP60-2 (HEAT SHOCK PROTEIN 60-2); ATP binding
251183_at	AT3G62630	2.82059	0.00101346	down	217.658	77.7311	3.14073	FUNCTIONS IN: molecular_function unknown; INVOLVED IN: biological_process unknown; LOCATED IN: cellular_component unknown; EXPRESSED IN: 22 plant structures; EXPRESSED DURING: 14 growth stages; CONTAINS InterPro DOMAIN/s: Protein of unknown function DUF1645 (InterPro:IPR012442); BEST Arabidopsis thaliana protein match is: calmodulin-binding protein (TAIR:AT2G15760.1); Has 207 Blast hits to 197 pr…
266489_at	AT2G35190	2.97064	1.93842e-05	down	191.858	64.4518	3.13479	NPSN11 (NOVEL PLANT SNARE 11); SNAP receptor/ protein transporter
247648_at	AT5G60020	2.72513	0.00450638	down	193.412	72.5186	3.12862	LAC17 (laccase 17); laccase
247706_at	AT5G59480	2.1514	0.000166092	down	472.219	219.878	3.12535	haloacid dehalogenase-like hydrolase family protein
246490_at	AT5G15948///AT5G15950	3.2908	0.000464563	down	308.547	93.2666	3.10766	CPuORF10
257203_at	AT3G23730	2.23959	0.0116999	down	896.935	393.093	3.10133	xyloglucan:xyloglucosyl transferase, putative / xyloglucan endotransglycosylase, putative / endo-xyloglucan transferase, putative
257641_s_at	AT3G25760///AT3G25770	2.86576	1.02386e-05	down	230.373	80.3138	3.09259	AOC1, encodes allene oxide cyclase. One of four genes in Arabidopsis that encode this enzyme, which catalyzes an essential step in jasmonic acid biosynthesis. Gene expression is induced during senescence, a process that involves jasmonic acid signalling pathway
265042_at	AT1G04040	3.06864	0.00147033	down	1593.67	522.796	3.08601	acid phosphatase class B family protein
249392_at	AT5G40150	2.56116	0.000905568	down	205.224	79.8823	3.08177	peroxidase, putative
260667_at	AT1G19440	2.20264	0.0024454	down	342.634	157.598	3.06842	KCS4 (3-KETOACYL-COA SYNTHASE 4); acyltransferase/ catalytic/ transferase, transferring acyl groups other than amino-acyl groups
259592_at	AT1G27950	2.08048	0.00386341	down	2626.37	1278.21	3.05833	LTPG1 (GLYCOSYLPHOSPHATIDYLINOSITOL-ANCHORED LIPID PROTEIN TRANSFER 1)
250157_at	AT5G15180	3.76391	0.000940454	down	170.943	46.1472	3.05094	peroxidase, putative
263150_at	AT1G54050	3.07272	4.34962e-05	down	139.203	45.2998	3.04443	17.4 kDa class III heat shock protein (HSP17.4-CIII)
264802_at	AT1G08560	2.34596	0.00252302	down	473.028	203.779	3.03536	SYP111 (SYNTAXIN OF PLANTS 111); SNAP receptor
251746_at	AT3G56060	2.60687	0.000105962	down	276.362	105.69	3.02093	glucose-methanol-choline (GMC) oxidoreductase family protein
254305_at	AT4G22200	3.09418	0.00634962	down	183.919	57.5903	3.01856	AKT2/3 (ARABIDOPSIS POTASSIUM TRANSPORT 2/3); cyclic nucleotide binding / inward rectifier potassium channel/ protein binding
259784_at	AT1G29450	2.56894	0.000942288	down	455.006	176.215	3.01801	auxin-responsive protein, putative
258633_at	AT3G07990	3.52999	1.02463e-05	down	202.776	57.495	3.01552	SCPL27 (serine carboxypeptidase-like 27); serine-type carboxypeptidase
250261_at	AT5G13400	2.6345	0.000368086	down	201.763	76.9166	3.01207	proton-dependent oligopeptide transport (POT) family protein
250933_at	AT5G03170	2.88785	0.000676697	down	400.53	138.436	2.99851	FLA11
258409_at	AT3G17640	2.1681	0.0017427	down	118.604	54.659	2.99747	leucine-rich repeat family protein
251857_at	AT3G54770	4.35062	0.00182736	down	169.326	37.7962	2.9947	RNA recognition motif (RRM)-containing protein
261309_at	AT1G48598///AT1G48600	3.95513	0.0019101	down	743.357	181.197	2.98427	CPuORF31, Upstream open reading frames (uORFs) are small open reading frames found in the 5' UTR of a mature mRNA, and can potentially mediate translational regulation of the largest, or major, ORF (mORF). CPuORF31 represents a conserved upstream opening reading frame relative to major ORF AT1G48600.1
254343_at	AT4G21990	3.41146	0.00240755	down	342.17	97.8025	2.98346	APR3 (APS REDUCTASE 3); adenylyl-sulfate reductase
259801_at	AT1G72230	2.14087	0.00335591	down	264.134	124.006	2.98244	plastocyanin-like domain-containing protein
247881_at	AT5G57700	2.99767	0.00424701	down	272.323	89.177	2.9784	BNR/Asp-box repeat family protein
249059_at	AT5G44530	3.53133	6.82706e-05	down	219.819	61.9154	2.97615	subtilase family protein
262806_at	AT1G20950	3.79702	6.12137e-05	down	934.647	245.012	2.95868	pyrophosphate--fructose-6-phosphate 1-phosphotransferase-related / pyrophosphate-dependent 6-phosphofructose-1-kinase-related
247965_at	AT5G56540	3.94711	0.0002382	down	1282.79	327.547	2.95452	AGP14 (ARABINOGALACTAN PROTEIN 14)
256144_at	AT1G48630	2.79468	0.0026031	down	1202.64	431.576	2.94501	RACK1B_AT (RECEPTOR FOR ACTIVATED C KINASE 1 B); nucleotide binding
261421_at	AT1G18840	3.17821	0.000115412	down	188.57	59.2861	2.93676	IQD30; calmodulin binding
260325_at	AT1G63940	2.92111	0.00262791	down	1253.76	428.707	2.93179	monodehydroascorbate reductase, putative
262210_at	AT1G74690	2.86976	2.35515e-05	down	508.861	176.935	2.92538	IQD31 (IQ-domain 31); calmodulin binding
253957_at	AT4G26320	4.31171	0.00012131	down	420.767	96.7817	2.91003	AGP13 (arabinogalactan protein 13)
248646_at	AT5G49100	2.53488	0.00266714	down	229.59	89.2222	2.90922	unknown protein
266418_at	AT2G38750	2.69827	0.0213171	down	448.478	157.388	2.9089	ANNAT4 (ANNEXIN ARABIDOPSIS 4); calcium ion binding / calcium-dependent phospholipid binding
258155_at	AT3G18130	2.74921	0.00427938	down	429.73	156.571	2.90678	RACK1C_AT (RECEPTOR FOR ACTIVATED C KINASE 1 C); nucleotide binding
247425_at	AT5G62550	2.19297	0.00456847	down	203.426	91.846	2.90334	unknown protein
250496_at	AT5G09650	2.49913	0.00496387	down	1233.23	481.085	2.89775	AtPPa6 (Arabidopsis thaliana pyrophosphorylase 6); inorganic diphosphatase/ pyrophosphatase
251142_at	AT5G01015	2.02623	0.0102745	down	222.083	106.957	2.89557	unknown protein
248139_at	AT5G54970	2.19941	0.00738661	down	158.729	73.8591	2.88552	unknown protein
258415_at	AT3G17390	2.84978	0.000957329	down	6109.27	2152.62	2.87871	MTO3 (METHIONINE OVER-ACCUMULATOR 3); methionine adenosyltransferase
256125_at	AT1G18250	4.06342	0.00129529	down	213.345	53.0554	2.87502	ATLP-1
255786_at	AT1G19670	3.64022	0.00205024	down	244.97	65.2075	2.87342	ATCLH1 (ARABIDOPSIS THALIANA CORONATINE-INDUCED PROTEIN 1); chlorophyllase
260143_at	AT1G71880	3.10545	0.00031366	down	400.929	128.985	2.86157	SUC1 (Sucrose-proton symporter 1); carbohydrate transmembrane transporter/ sucrose:hydrogen symporter/ sugar:hydrogen symporter
255104_at	AT4G08685	2.23879	0.00988081	down	1565.57	709.347	2.86149	SAH7
259678_at	AT1G77750	2.76438	0.000739157	down	156.074	55.8037	2.85871	30S ribosomal protein S13, chloroplast, putative
252711_at	AT3G43720	2.28794	0.000345734	down	2689.13	1176.66	2.85734	protease inhibitor/seed storage/lipid transfer protein (LTP) family protein
256145_at	AT1G48750	2.86533	6.77719e-05	down	701.661	245.24	2.85407	protease inhibitor/seed storage/lipid transfer protein (LTP) family protein
250304_at	AT5G12110	3.28148	0.00247818	down	261.556	78.0233	2.84852	elongation factor 1B alpha-subunit 1 (eEF1Balpha1)
263838_at	AT2G36880	2.75094	0.00169477	down	1887.77	695.883	2.84023	MAT3 (methionine adenosyltransferase 3); copper ion binding / methionine adenosyltransferase
251958_at	AT3G53560	2.63785	0.00317551	down	305.153	113.322	2.82666	chloroplast lumen common family protein
250337_at	AT5G11790	2.91199	0.000462371	down	169.903	58.9	2.82011	Ndr family protein
263226_at	AT1G30690	2.25673	0.00044637	down	463.221	204.171	2.81944	SEC14 cytosolic factor family protein / phosphoglyceride transfer family protein
247192_at	AT5G65360	2.56093	0.000206564	down	609.88	238.556	2.81461	histone H3
260867_at	AT1G43790	2.80993	0.00021302	down	878.876	311.978	2.81178	TED6 (TRACHEARY ELEMENT DIFFERENTIATION-RELATED 6)
255503_at	AT4G02420	2.47908	0.00112299	down	217.735	87.2075	2.80748	lectin protein kinase, putative
253247_at	AT4G34610	2.42116	0.00153041	down	267.127	108.907	2.80487	BLH6 (BELL1-LIKE HOMEODOMAIN 6); DNA binding / transcription factor
253165_at	AT4G35320	2.43174	0.000647564	down	333.108	137.432	2.79563	unknown protein
254119_at	AT4G24780	2.17236	0.00209763	down	841.506	385.113	2.78881	pectate lyase family protein
263679_at	AT1G59990	2.806	0.000855198	down	206.505	72.6789	2.78079	DEAD/DEAH box helicase, putative (RH22)
262796_at	AT1G20850	2.45805	0.00376022	down	1410.79	584.036	2.77913	XCP2 (xylem cysteine peptidase 2); cysteine-type peptidase/ peptidase
245270_at	AT4G14960	2.65039	0.000202516	down	3129.7	1183.91	2.76708	TUA6; structural constituent of cytoskeleton
266314_at	AT2G27040	2.71773	0.000656587	down	264.571	97.8794	2.76594	AGO4 (ARGONAUTE 4); nucleic acid binding
266295_at	AT2G29550	2.24672	0.000344672	down	656.362	292.324	2.75972	TUB7; structural constituent of cytoskeleton
246597_at	AT5G14760	2.29554	0.00815097	down	148.66	63.6585	2.75311	AO (L-ASPARTATE OXIDASE); L-aspartate oxidase/ electron carrier/ oxidoreductase
253233_at	AT4G34290	3.02028	0.00454426	down	164.623	53.6858	2.7497	SWIB complex BAF60b domain-containing protein
263709_at	AT1G09310	2.3874	0.000326055	down	10845.5	4568.14	2.74838	unknown protein
261598_at	AT1G49750	2.263	3.73245e-05	down	1029.81	455.404	2.74602	leucine-rich repeat family protein
252954_at	AT4G38660	2.34265	0.000999392	down	428.681	181.373	2.74214	thaumatin, putative
255852_at	AT1G66970	2.79545	1.85267e-05	down	1169.54	418.046	2.74108	SVL2 (SHV3-LIKE 2); glycerophosphodiester phosphodiesterase/ kinase
266297_at	AT2G29570	2.32912	0.00452997	down	167.117	72.1052	2.73647	PCNA2 (PROLIFERATING CELL NUCLEAR ANTIGEN 2); DNA binding / DNA polymerase processivity factor
258159_at	AT3G17840	3.56383	0.00016678	down	187.968	52.7191	2.73455	RLK902; ATP binding / kinase/ protein serine/threonine kinase
245501_at	AT4G15620	2.95372	0.00107357	down	273.776	91.4178	2.73212	integral membrane family protein
266221_at	AT2G28760	2.57331	0.007096	down	388.169	147.391	2.731	NAD-dependent epimerase/dehydratase family protein
247470_at	AT5G62220	2.26852	0.000145304	down	297.947	130.972	2.7255	exostosin family protein
247563_at	AT5G61130	2.37073	0.000149684	down	481.013	202.799	2.72473	PDCB1 (PLASMODESMATA CALLOSE-BINDING PROTEIN 1); callose binding / polysaccharide binding
261439_at	AT1G28395	2.52842	0.000287063	down	131.23	51.9605	2.72348	unknown protein
262313_at	AT1G70900	2.6638	0.00013191	down	195.356	73.4616	2.72161	unknown protein
263111_s_at	AT1G65190///AT1G65250	2.72669	0.00425363	down	316.733	115.182	2.7097	Protein kinase superfamily protein; FUNCTIONS IN: protein kinase activity, ATP binding
247586_at	AT5G60660	2.00408	0.000866538	down	528.111	264.209	2.70775	PIP2;4 (PLASMA MEMBRANE INTRINSIC PROTEIN 2;4); water channel
256454_at	AT1G75280	2.31674	0.000833623	down	951.757	411.611	2.70011	isoflavone reductase, putative
267586_at	AT2G41950	2.44906	0.00057561	down	336.466	136.569	2.69938	unknown protein
258183_at	AT3G21550	2.61672	0.00150358	down	564.598	218.151	2.69089	unknown protein
250358_at	AT5G11740	2.14779	0.0062098	down	4500.65	2131.53	2.68914	AGP15 (ARABINOGALACTAN PROTEIN 15)
252615_at	AT3G45230	2.707	0.000223913	down	335.112	123.543	2.68727	hydroxyproline-rich glycoprotein family protein
258751_at	AT3G05890	2.4347	0.00147476	down	1813.36	750.815	2.68347	RCI2B (RARE-COLD-INDUCIBLE 2B)
261639_at	AT1G50010	2.1053	0.000147592	down	2106.81	999.758	2.67978	TUA2; structural constituent of cytoskeleton
251249_at	AT3G62160	2.29421	0.00941335	down	136.438	60.3566	2.67678	transferase family protein
258658_at	AT3G09820	2.82884	0.00117451	down	1110.31	391.339	2.67444	ADK1 (adenosine kinase 1); adenosine kinase/ copper ion binding
246919_at	AT5G25460	2.25636	0.00299514	down	4378.1	1962.25	2.6724	unknown protein
267630_at	AT2G42130	2.27882	0.0099686	down	243.809	104.91	2.66982	unknown protein
249347_at	AT5G40830	2.71367	0.00168175	down	131.87	48.701	2.66524	methyltransferase
249919_at	AT5G19250	2.17135	0.000585389	down	1079.28	497.889	2.66106	unknown protein
245657_at	AT1G56720	2.27725	0.00345072	down	279.125	124.543	2.65422	protein kinase family protein
258521_at	AT3G06680	2.86088	0.000556993	down	736	258.016	2.65014	60S ribosomal protein L29 (RPL29B)
253340_s_at	AT4G33260///AT4G33270	2.10249	0.012791	down	264.272	127.477	2.64949	CDC20.2, Encodes a CDC20 protein that interacts with APC subunits, components of the mitochondrial checkpoint complex and mitotic cyclin substrates and is indispensable for normal plant development and fertility
263689_at	AT1G26820	2.9459	0.00058937	down	375.938	127.264	2.64599	RNS3 (RIBONUCLEASE 3); RNA binding / endoribonuclease/ ribonuclease T2
266264_at	AT2G27775	2.28339	9.80835e-05	down	110.107	48.24	2.64281	unknown protein
257072_at	AT3G14220	2.50201	0.000207649	down	1335.55	534.457	2.64114	GDSL-motif lipase/hydrolase family protein
251319_at	AT3G61610	2.5196	0.000118079	down	118.981	47.2324	2.63869	aldose 1-epimerase family protein
247362_at	AT5G63140	2.29626	0.00217157	down	204.061	89.4667	2.63379	ATPAP29 (ARABIDOPSIS THALIANA PURPLE ACID PHOSPHATASE 29); acid phosphatase/ protein serine/threonine phosphatase
250505_at	AT5G09870	2.3707	6.99691e-05	down	765.073	322.886	2.63223	CESA5 (CELLULOSE SYNTHASE 5); cellulose synthase/ transferase, transferring glycosyl groups
265715_s_at	AT1G13860///AT2G03480	2.87462	2.33699e-05	down	131.541	45.8242	2.62983	Encodes QUASIMODO2 LIKE1 (QUL1), a paralog of QUASIMODO2 (QUA2). AT1G78240 (QUA2), AT1G13860 (QUL1) and AT2G03480 (QUL2) form a clade with a possible role in plant vasculature development
258979_at	AT3G09440	2.85881	0.000419583	down	917.214	318.578	2.62324	heat shock cognate 70 kDa protein 3 (HSC70-3) (HSP70-3)
255825_at	AT2G40475	2.39187	0.000103137	down	213.506	89.0337	2.61545	unknown protein
265377_at	AT2G05790	2.08797	8.25979e-05	down	1937.83	929.236	2.61203	glycosyl hydrolase family 17 protein
267175_s_at	AT2G37620///AT3G53750	2.13616	0.00302332	down	404.267	191.227	2.60969	ACT1
257755_at	AT3G18760	2.34804	0.000576739	down	134.649	57.4451	2.60307	ribosomal protein S6 family protein
246157_at	AT5G20080	2.81102	0.00153743	down	376.828	135.062	2.59922	NADH-cytochrome b5 reductase, putative
264069_at	AT2G28000	2.71304	0.00521813	down	1009.06	363.26	2.59381	CPN60A (CHAPERONIN-60ALPHA); ATP binding / protein binding
264741_at	AT1G62290	3.07866	2.71419e-05	down	349.423	113.774	2.59115	aspartyl protease family protein
254385_s_at	AT4G21830///AT4G21840	3.6566	0.000514759	down	228.199	61.7017	2.58405	methionine sulfoxide reductase B7 (MSRB7)
255642_at	AT4G00820	2.0322	0.000690538	down	98.3979	48.4412	2.57766	iqd17 (IQ-domain 17); calmodulin binding
266079_at	AT2G37860	2.66954	0.00288113	down	265.965	98.792	2.5768	LCD1 (LOWER CELL DENSITY 1)
264386_at	AT1G12000	2.84912	0.000829925	down	316.553	111.098	2.57585	pyrophosphate--fructose-6-phosphate 1-phosphotransferase beta subunit, putative / pyrophosphate-dependent 6-phosphofructose-1-kinase, putative
259761_at	AT1G77590	2.01839	0.0022869	down	434.199	214.166	2.57	LACS9 (LONG CHAIN ACYL-COA SYNTHETASE 9); long-chain-fatty-acid-CoA ligase
249916_at	AT5G22880	2.36359	0.00158952	down	270.796	113.65	2.5679	HTB2; DNA binding
249060_at	AT5G44560	2.07263	0.00161563	down	155.637	74.5315	2.55792	VPS2.2
260985_at	AT1G53500	2.5016	1.69727e-05	down	417.361	167.063	2.55288	MUM4 (MUCILAGE-MODIFIED 4); UDP-4-keto-6-deoxy-glucose-3,5-epimerase/ UDP-4-keto-rhamnose-4-keto-reductase/ UDP-L-rhamnose synthase/ UDP-glucose 4,6-dehydratase/ catalytic
252983_at	AT4G37980	2.05625	0.000275514	down	362.898	176.167	2.54662	ELI3-1 (ELICITOR-ACTIVATED GENE 3-1); binding / catalytic/ oxidoreductase/ zinc ion binding
247161_at	AT5G65810	2.44763	0.000326135	down	1038.75	426.485	2.53525	unknown protein
249469_at	AT5G39320	2.96237	0.00067925	down	302.631	102.706	2.52499	UDP-glucose 6-dehydrogenase, putative
260494_at	AT2G41820	2.2393	0.000330436	down	157.149	70.4432	2.52018	leucine-rich repeat transmembrane protein kinase, putative
258040_at	AT3G21190	2.91835	6.32027e-05	down	290.906	99.892	2.51325	unknown protein
254233_at	AT4G23800	2.24294	0.001632	down	165.891	74.1677	2.5129	high mobility group (HMG1/2) family protein
253440_at	AT4G32570	2.10563	0.00667541	down	699.871	332.912	2.51113	TIFY8 (TIFY DOMAIN PROTEIN 8)
266421_at	AT2G38540	2.43941	0.000131753	down	9945.14	4085.37	2.49946	LP1; calmodulin binding
267555_at	AT2G32765	2.61598	0.000154733	down	115.003	43.8144	2.49823	SUMO5 (SMALL UBIQUITINRELATED MODIFIER 5); protein tag
261563_at	AT1G01630	2.07687	0.00498871	down	587.935	283.303	2.49555	SEC14 cytosolic factor, putative / phosphoglyceride transfer protein, putative
248968_at	AT5G45280	2.13741	0.00494226	down	799.125	379.413	2.49108	pectinacetylesterase, putative
253078_at	AT4G36180	2.53577	0.001116	down	157.903	61.5319	2.48847	leucine-rich repeat family protein
247569_at	AT5G61240	2.49279	0.00174289	down	629.099	255.433	2.47558	protein binding
245750_at	AT1G51060	2.02866	0.00153582	down	1071.27	530.431	2.4633	HTA10; DNA binding
258897_at	AT3G05730	3.90032	6.24547e-05	down	3527.61	908.954	2.458	Encodes a defensin-like (DEFL) family protein.
259014_at	AT3G07320	2.08546	0.00744024	down	219.415	104.34	2.45797	glycosyl hydrolase family 17 protein
254831_at	AT4G12600	2.57693	0.00163073	down	458.834	179.091	2.45285	ribosomal protein L7Ae/L30e/S12e/Gadd45 family protein
263047_at	AT2G17630	2.91099	0.00012541	down	201.021	68.9854	2.45194	phosphoserine aminotransferase, putative
254134_at	AT4G24830	2.31052	0.00109141	down	505.058	218.216	2.44834	arginosuccinate synthase family
258699_at	AT3G09470	2.18601	0.00150746	down	276.195	126.249	2.44527	FUNCTIONS IN: molecular_function unknown; INVOLVED IN: biological_process unknown; LOCATED IN: cellular_component unknown; EXPRESSED IN: 23 plant structures; EXPRESSED DURING: 13 growth stages; CONTAINS InterPro DOMAIN/s: Protein of unknown function DUF895, eukaryotic (InterPro:IPR010291), Major facilitator superfamily, general substrate transporter (InterPro:IPR016196); Has 638 Blast hits to 624…
264581_at	AT1G05210	2.1882	0.000141793	down	131.675	60.1249	2.44422	FUNCTIONS IN: molecular_function unknown; INVOLVED IN: biological_process unknown; LOCATED IN: endomembrane system; EXPRESSED IN: 17 plant structures; EXPRESSED DURING: 11 growth stages; CONTAINS InterPro DOMAIN/s: Transmembrane protein 97, predicted (InterPro:IPR016964); BEST Arabidopsis thaliana protein match is: unknown protein (TAIR:AT2G32380.1); Has 101 Blast hits to 101 proteins in 32 speci…
259806_at	AT1G47900	2.54296	6.54345e-06	down	186.441	73.2812	2.44218	unknown protein
254845_at	AT4G11820	2.75871	0.000347379	down	390.401	141.98	2.44039	MVA1; acetyl-CoA C-acetyltransferase/ hydroxymethylglutaryl-CoA synthase
253533_at	AT4G31590	2.10099	0.000153646	down	461.055	219.825	2.43983	ATCSLC5 (CELLULOSE-SYNTHASE LIKE C5); cellulose synthase/ transferase, transferring glycosyl groups
262402_at	AT1G49410	2.27669	0.00140888	down	254.973	111.994	2.43838	TOM6 (translocase of the outer mitochondrial membrane 6)
252343_at	AT3G48610	2.16898	0.00809083	down	204.71	96.1237	2.43776	phosphoesterase family protein
256441_at	AT3G10940	2.45755	0.00485082	down	165.41	65.8916	2.43246	protein phosphatase-related
265169_x_at	AT1G23720	3.05032	0.00776472	down	347.525	110.684	2.43184	proline-rich extensin-like family protein
248784_at	AT5G47380	2.24821	0.00219852	down	91.0167	40.1736	2.42858	unknown protein
262871_at	AT1G65010	2.38662	0.000631671	down	288.224	120.172	2.4276	unknown protein
261189_at	AT1G33040	2.0817	0.00233769	down	670.296	319.898	2.42533	NACA5 (NASCENT POLYPEPTIDE-ASSOCIATED COMPLEX SUBUNIT ALPHA-LIKE PROTEIN 5)
250764_at	AT5G05960	3.23734	0.000553537	down	704.845	219.236	2.42314	protease inhibitor/seed storage/lipid transfer protein (LTP) family protein
245296_at	AT4G16370	2.07099	0.00331473	down	545.2	263.476	2.42111	ATOPT3 (OLIGOPEPTIDE TRANSPORTER); oligopeptide transporter
254313_at	AT4G22460	2.64275	0.00970228	down	147.28	53.4485	2.42034	protease inhibitor/seed storage/lipid transfer protein (LTP) family protein
261177_at	AT1G04770	2.82351	0.000481075	down	152.366	53.8581	2.41579	male sterility MS5 family protein
259933_at	AT1G34350	2.06784	0.000458087	down	184.21	88.7695	2.4131	unknown protein
258470_at	AT3G06035	2.94836	0.00229563	down	205.839	69.195	2.41232	unknown protein
249354_at	AT5G40480	2.58449	0.000141032	down	124.239	47.9699	2.41167	EMB3012 (embryo defective 3012)
256745_at	AT3G29360	2.24793	0.000827625	down	644.557	288.753	2.41164	UDP-glucose 6-dehydrogenase, putative
267465_at	AT2G19170	2.32153	0.00285732	down	138.912	59.5013	2.40817	SLP3; serine-type peptidase
264360_at	AT1G03310	2.40558	5.21993e-05	down	275.08	114.107	2.40479	isoamylase, putative / starch debranching enzyme, putative
259276_at	AT3G01190	2.91492	0.00153789	down	712.359	241.615	2.39588	peroxidase 27 (PER27) (P27) (PRXR7)
261804_at	AT1G30530	2.72311	0.000541927	down	223.706	82.3387	2.39394	UGT78D1 (UDP-GLUCOSYL TRANSFERASE 78D1); UDP-glycosyltransferase/ quercetin 3-O-glucosyltransferase/ transferase, transferring glycosyl groups
248582_at	AT5G49910	2.2511	0.00890141	down	661.175	286.459	2.38776	CPHSC70-2EAT SHOCK PROTEIN 70-2 (CHLOROPLAST HEAT SHOCK PROTEIN 70-2); ATP binding / unfolded protein binding
262980_at	AT1G75680	2.21947	0.000205072	down	1387.68	626.862	2.38537	AtGH9B7 (Arabidopsis thaliana glycosyl hydrolase 9B7); catalytic/ hydrolase, hydrolyzing O-glycosyl compounds
253308_at	AT4G33680	2.02847	0.00181196	down	1107.53	543.261	2.38457	AGD2 (ABERRANT GROWTH AND DEATH 2); L,L-diaminopimelate aminotransferase/ transaminase
265277_at	AT2G28410	2.15477	6.09453e-05	down	235.329	109.323	2.37618	unknown protein
259823_at	AT1G66250	2.18369	0.000750301	down	191.445	87.5547	2.37552	glycosyl hydrolase family 17 protein
265210_at	AT2G36620	2.44466	0.00121665	down	1225.81	497.656	2.37516	RPL24A (ribosomal protein L24); structural constituent of ribosome
253947_at	AT4G26760	3.23534	0.000490313	down	160.428	49.0984	2.37224	MAP65-2
254284_at	AT4G22910	2.25134	0.000343837	down	118.256	52.4535	2.37066	FZR2 (FIZZY-RELATED 2); signal transducer
259661_at	AT1G55265	2.1081	0.00370628	down	226.723	107.082	2.36983	unknown protein
249759_at	AT5G24380	2.43687	0.000445955	down	243.396	100.392	2.36807	YSL2 (YELLOW STRIPE LIKE 2); oligopeptide transporter
262094_at	AT1G56110	2.47995	0.00493479	down	548.401	223.998	2.36776	NOP56 (Arabidopsis homolog of nucleolar protein Nop56)
251993_at	AT3G52960	2.16715	0.00285013	down	1307.8	600.923	2.3655	peroxiredoxin type 2, putative
256865_at	AT3G23820	2.13511	0.00134592	down	1826.88	858.041	2.36251	GAE6 (UDP-D-GLUCURONATE 4-EPIMERASE 6); UDP-glucuronate 4-epimerase/ catalytic
246516_at	AT5G15740	2.56331	1.70302e-05	down	231.452	90.2326	2.35961	unknown protein
254363_at	AT4G22010	2.15452	0.00736563	down	697.501	326.171	2.35448	sks4 (SKU5 Similar 4); copper ion binding / oxidoreductase
255455_at	AT4G02930	2.64996	0.0011244	down	442.771	167.235	2.35256	elongation factor Tu, putative / EF-Tu, putative
251995_at	AT3G52940	2.05915	0.00224823	down	300.511	147.003	2.35046	FK (FACKEL); delta14-sterol reductase
247313_at	AT5G63980	2.42728	0.00232782	down	296.136	120.335	2.34901	SAL1; 3'(2'),5'-bisphosphate nucleotidase/ inositol or phosphatidylinositol phosphatase
262880_at	AT1G64880	2.39873	0.00189296	down	250.509	103.411	2.34707	ribosomal protein S5 family protein
263483_at	AT2G04030	2.59889	0.00261833	down	367.058	138.747	2.34063	CR88; ATP binding
249276_at	AT5G41880	2.56239	0.00475617	down	148.229	58.441	2.33473	POLA3; DNA primase
250968_at	AT5G02890	2.32374	0.00531879	down	143.457	61.4683	2.33462	transferase family protein
259660_at	AT1G55260	2.04894	0.00256735	down	1384.64	669.269	2.3315	lipid binding
248854_at	AT5G46580	2.55788	0.00593897	down	209.251	79.4727	2.33086	pentatricopeptide (PPR) repeat-containing protein
257912_at	AT3G25500	2.34726	7.45845e-05	down	506.619	215.6	2.328	AFH1 (FORMIN HOMOLOGY 1); actin binding / actin filament binding / protein binding
257809_at	AT3G27060	2.06172	0.000832342	down	727.893	352.617	2.32747	TSO2 (TSO meaning 'ugly' in Chinese); oxidoreductase/ ribonucleoside-diphosphate reductase/ transition metal ion binding
264449_at	AT1G27460	2.61924	5.6818e-05	down	302.114	115.594	2.32659	NPGR1 (NO POLLEN GERMINATION RELATED 1); calmodulin binding
247439_at	AT5G62670	2.01644	0.000660256	down	822.543	407.997	2.32316	AHA11 (Arabidopsis H(+)-ATPase 11); ATPase
252089_at	AT3G52110	2.35653	0.000593761	down	99.5495	42.0407	2.32103	unknown protein
254791_at	AT4G12910	2.6402	0.000655136	down	170.604	64.366	2.32055	scpl20 (serine carboxypeptidase-like 20); serine-type carboxypeptidase
263432_at	AT2G22230	2.11909	0.00148305	down	693.645	327.309	2.31843	beta-hydroxyacyl-ACP dehydratase, putative
252199_at	AT3G50270	2.04764	0.00377397	down	523.868	253.008	2.30848	transferase family protein
257150_at	AT3G27230	2.2916	0.000525522	down	265.734	115.922	2.30786	LOCATED IN: Golgi apparatus; EXPRESSED IN: 23 plant structures; EXPRESSED DURING: 13 growth stages; BEST Arabidopsis thaliana protein match is: methyltransferase (TAIR:AT5G40830.2); Has 184 Blast hits to 183 proteins in 14 species: Archae - 0; Bacteria - 2; Metazoa - 0; Fungi - 0; Plants - 182; Viruses - 0; Other Eukaryotes - 0 (source: NCBI BLink).
251843_x_at	AT3G54590	2.78058	0.010489	down	247.107	85.5995	2.30607	ATHRGP1 (HYDROXYPROLINE-RICH GLYCOPROTEIN); structural constituent of cell wall
261810_at	AT1G08130	2.23134	0.00181927	down	211.844	95.3501	2.30511	ATLIG1 (ARABIDOPSIS THALIANA DNA LIGASE 1); ATP binding / DNA binding / DNA ligase (ATP)
263873_at	AT2G21860	2.19072	0.00783643	down	357.561	159.796	2.29584	violaxanthin de-epoxidase-related
254535_at	AT4G19710	2.00921	0.00186498	down	305.504	152.337	2.29125	bifunctional aspartate kinase/homoserine dehydrogenase, putative / AK-HSDH, putative
260364_at	AT1G70560	2.05146	8.48323e-05	down	141.119	68.8546	2.29054	TAA1 (TRYPTOPHAN AMINOTRANSFERASE OF ARABIDOPSIS 1); L-alanine:2-oxoglutarate aminotransferase/ L-glutamine:2-oxoglutarate aminotransferase/ L-leucine:2-oxoglutarate aminotransferase/ L-methionine:2-oxoglutarate aminotransferase/ L-phenylalanine:2-oxoglut
247376_at	AT5G63310	2.08686	0.00600374	down	1488.42	699.366	2.28998	NDPK2 (NUCLEOSIDE DIPHOSPHATE KINASE 2); ATP binding / nucleoside diphosphate kinase/ protein binding
252478_at	AT3G46540	2.31705	0.00659698	down	275.288	116.361	2.28397	epsin N-terminal homology (ENTH) domain-containing protein / clathrin assembly protein-related
248045_at	AT5G56030	2.47456	0.000922945	down	1024.29	412.447	2.28266	HSP81-2 (HEAT SHOCK PROTEIN 81-2); ATP binding
250994_at	AT5G02490	2.16722	8.419e-05	down	156.574	72.3471	2.28244	heat shock cognate 70 kDa protein 2 (HSC70-2) (HSP70-2)
246746_at	AT5G27820	2.35442	2.07374e-05	down	134.705	57.2129	2.27989	ribosomal protein L18 family protein
257020_at	AT3G19590	2.23811	4.85009e-05	down	227.249	101.384	2.27555	WD-40 repeat family protein / mitotic checkpoint protein, putative
249424_s_at	AT5G39800///AT5G40080	2.2104	0.000150676	down	176.189	79.7389	2.27334	Mitochondrial ribosomal protein L27
257714_at	AT3G27360	2.57393	6.05781e-06	down	188.639	73.2659	2.27273	histone H3
246434_at	AT5G17520	2.29592	0.000244648	down	423.328	183.777	2.2707	RCP1 (ROOT CAP 1); maltose transmembrane transporter
252713_at	AT3G43810	2.09888	0.00373602	down	928.976	438.351	2.26738	CAM7 (CALMODULIN 7); calcium ion binding
260107_at	AT1G66430	2.31734	0.00121608	down	518.97	222.695	2.26686	pfkB-type carbohydrate kinase family protein
260895_at	AT1G29250	2.38541	0.00124082	down	614.656	255.108	2.26162	nucleic acid binding
251807_at	AT3G55400	2.24319	0.0114598	down	254.028	111.279	2.2602	OVA1 (OVULE ABORTION 1); ATP binding / aminoacyl-tRNA ligase/ methionine-tRNA ligase/ nucleotide binding
258684_at	AT3G08680	2.34555	0.000185918	down	481.531	205.665	2.25642	leucine-rich repeat transmembrane protein kinase, putative
245254_at	AT4G14680	2.00568	0.00043834	down	195.265	97.2805	2.25562	APS3; sulfate adenylyltransferase (ATP)
247654_at	AT5G59850	2.11546	0.00412765	down	1741.42	821.864	2.25278	40S ribosomal protein S15A (RPS15aF)
247566_at	AT5G61170	2.25556	0.00244308	down	1183.3	525.276	2.24754	40S ribosomal protein S19 (RPS19C)
257547_at	AT3G13000	2.09194	0.00272276	down	253.43	120.452	2.2463	transcription factor
252272_at	AT3G49670	2.24539	0.000672469	down	536.647	237.93	2.24547	BAM2 (BARELY ANY MERISTEM 2); ATP binding / protein binding / protein kinase/ protein serine/threonine kinase
248043_s_at	AT5G56000///AT5G56010	2.34751	0.00307223	down	2932.57	1232.23	2.23869	HEAT SHOCK PROTEIN 81.4 (Hsp81.4)
250102_at	AT5G16590	2.06502	1.1635e-05	down	495.018	239.664	2.23786	LRR1; ATP binding / kinase/ protein serine/threonine kinase
246231_at	AT4G37080	2.11387	0.000418919	down	517.165	244.455	2.23695	unknown protein
265454_at	AT2G46530	2.25945	0.00303444	down	275.72	120.436	2.23387	ARF11 (AUXIN RESPONSE FACTOR 11); transcription factor
259710_at	AT1G77670	2.22554	0.00970259	down	137.013	60.652	2.233	aminotransferase class I and II family protein
254740_s_at	AT2G42450///AT4G13890///AT4G13930	2.31245	0.00335761	down	653.792	284.947	2.23231	alpha/beta-Hydrolases superfamily protein; FUNCTIONS IN: triglyceride lipase activity; INVOLVED IN: lipid metabolic process
257822_at	AT3G25230	2.20541	0.00780443	down	298.333	136.598	2.22438	ROF1 (ROTAMASE FKBP 1); FK506 binding / calmodulin binding / peptidyl-prolyl cis-trans isomerase
257608_at	AT3G13860	2.23238	0.00361301	down	240.918	106.557	2.22354	HSP60-3A (HEAT SHOCK PROTEIN 60-3A); ATP binding / protein binding
255447_at	AT4G02790	2.22537	0.00241564	down	288.942	129.06	2.21885	GTP-binding family protein
246265_at	AT1G31860	2.09459	0.00388901	down	195.313	92.1016	2.21681	AT-IE; phosphoribosyl-AMP cyclohydrolase/ phosphoribosyl-ATP diphosphatase
261944_at	AT1G64650	2.16722	0.002436	down	910.389	417.734	2.21436	LOCATED IN: plasma membrane; EXPRESSED IN: 23 plant structures; EXPRESSED DURING: 13 growth stages; CONTAINS InterPro DOMAIN/s: Protein of unknown function DUF791 (InterPro:IPR008509), Major facilitator superfamily, general substrate transporter (InterPro:IPR016196); BEST Arabidopsis thaliana protein match is: unknown protein (TAIR:AT4G27720.1); Has 565 Blast hits to 562 proteins in 197 species: …
250613_at	AT5G07240	2.66437	0.00100424	down	267.084	100.72	2.21087	IQD24 (IQ-domain 24); calmodulin binding
251599_at	AT3G57610	2.02283	0.000213128	down	827.137	407.695	2.21084	ADSS (ADENYLOSUCCINATE SYNTHASE); adenylosuccinate synthase
248309_at	AT5G52540	2.24887	0.00228193	down	209.761	92.7626	2.20739	unknown protein
255005_at	AT4G09990	2.64407	0.000389419	down	146.533	55.0877	2.20384	unknown protein
246512_at	AT5G15630	2.04625	0.00260116	down	121.668	60.0184	2.19571	IRX6
266820_at	AT2G44940	2.23035	0.000138608	down	162.605	72.7528	2.18937	AP2 domain-containing transcription factor TINY, putative
257213_at	AT3G15020	2.50021	0.000680932	down	231.136	92.8868	2.18743	malate dehydrogenase (NAD), mitochondrial, putative
251982_at	AT3G53190	2.27714	0.0119006	down	219.194	95.0236	2.18635	pectate lyase family protein
256612_at	AT3G29280	2.10083	0.000294068	down	174.699	83.4625	2.1852	unknown protein
254029_at	AT4G25870	2.00154	0.000612589	down	231.134	116.014	2.17162	unknown protein
248082_at	AT5G55400	2.04429	0.00342759	down	120.718	58.8786	2.16821	fimbrin-like protein, putative
248267_at	AT5G53460	2.21857	0.000497266	down	1972.63	889.34	2.16361	GLT1; glutamate synthase (NADH)
265048_at	AT1G52050	3.41859	0.00232014	down	140.255	39.9066	2.16252	jacalin lectin family protein
262969_at	AT1G75710	2.05675	2.91672e-06	down	314.427	152.88	2.16087	zinc finger (C2H2 type) family protein
261806_at	AT1G30510	2.49539	0.000584993	down	332.853	132.409	2.15939	ATRFNR2 (ROOT FNR 2); FAD binding / NADP or NADPH binding / electron carrier/ ferredoxin-NADP+ reductase/ oxidoreductase
254606_at	AT4G19030	4.87184	4.89188e-05	down	195.701	40.2554	2.15877	NLM1; arsenite transmembrane transporter/ water channel
261362_s_at	AT1G41880///AT3G55750	2.10439	0.00148004	down	1986.3	942.152	2.15712	Ribosomal protein L35Ae family protein; FUNCTIONS IN: structural constituent of ribosome
251226_at	AT3G62680	2.68706	0.0207442	down	263.562	98.1038	2.15632	PRP3 (PROLINE-RICH PROTEIN 3); structural constituent of cell wall
250898_at	AT5G03300	2.23472	0.000737293	down	887.761	397.551	2.1537	ADK2 (ADENOSINE KINASE 2); adenosine kinase/ copper ion binding / kinase
249070_at	AT5G44030	2.06301	0.00173981	down	208.671	101.3	2.15037	CESA4 (CELLULOSE SYNTHASE A4); cellulose synthase/ transferase, transferring glycosyl groups
262427_s_at	AT1G47600///AT1G51470	3.32575	0.000700232	down	1009.24	301.705	2.14858	BGLU34
253487_at	AT4G31700	2.20493	0.00500824	down	1294.24	584.507	2.14706	RPS6 (RIBOSOMAL PROTEIN S6); structural constituent of ribosome
258849_at	AT3G03250	2.04689	0.00063167	down	937.904	459.073	2.14647	UGP (UDP-glucose pyrophosphorylase); UTP:glucose-1-phosphate uridylyltransferase/ nucleotidyltransferase
253578_at	AT4G30340	2.00827	0.0142172	down	196.71	96.9046	2.14445	ATDGK7 (Diacylglycerol kinase 7); diacylglycerol kinase
258483_at	AT3G02570	2.05128	0.00552283	down	548.144	264.604	2.14379	MEE31 (MATERNAL EFFECT EMBRYO ARREST 31); mannose-6-phosphate isomerase
258006_at	AT3G19400	2.08741	5.55271e-05	down	266.421	127.54	2.14135	cysteine proteinase, putative
254763_at	AT4G13170	2.19554	0.00173935	down	715.182	323.18	2.14126	60S ribosomal protein L13A (RPL13aC)
252973_s_at	AT4G38740	2.31957	1.10414e-05	down	1838.79	792.47	2.13755	ROC1 (ROTAMASE CYP 1); peptidyl-prolyl cis-trans isomerase
247584_at	AT5G60670	2.24761	0.000459396	down	1377.88	610.981	2.13324	60S ribosomal protein L12 (RPL12C)
256862_at	AT3G23940	2.3277	0.00584802	down	466.598	197.426	2.12952	dehydratase family
264091_at	AT1G79110	2.28434	0.000538484	down	253.312	110.655	2.12886	protein binding / zinc ion binding
266981_at	AT2G39460	2.05484	0.00335146	down	1707.09	835.735	2.12831	RPL23AA (RIBOSOMAL PROTEIN L23AA); RNA binding / nucleotide binding / structural constituent of ribosome
267187_s_at	AT2G44160///AT3G59970	2.08419	0.00352108	down	545.832	262.243	2.12825	MTHFR2, methylenetetrahydrofolate reductase
266226_at	AT2G28740	2.01726	0.00115157	down	168.157	83.2454	2.12593	HIS4; DNA binding
252274_at	AT3G49680	2.28395	0.00508358	down	567.402	243.676	2.12515	BCAT3 (BRANCHED-CHAIN AMINOTRANSFERASE 3); branched-chain-amino-acid transaminase/ catalytic
254701_at	AT4G18030	2.17404	1.98838e-05	down	831.767	382.355	2.12386	dehydration-responsive family protein
253740_at	AT4G28706	2.31749	0.000124291	down	404.325	174.453	2.11914	pfkB-type carbohydrate kinase family protein
265961_at	AT2G37400	2.27548	0.000107294	down	124.112	54.3866	2.117	chloroplast lumen common family protein
260714_at	AT1G14980	2.23461	0.00597785	down	641.803	280.957	2.11678	CPN10 (CHAPERONIN 10); chaperone binding
258365_s_at	AT3G14390///AT5G11880	2.19193	0.00102944	down	912.255	413.427	2.10891	Pyridoxal-dependent decarboxylase family protein; FUNCTIONS IN: diaminopimelate decarboxylase activity; INVOLVED IN: lysine biosynthetic process via diaminopimelate
265695_at	AT2G24490	2.06297	0.00888735	down	160.155	76.7413	2.10695	RPA2 (REPLICON PROTEIN A2); protein binding
249366_at	AT5G40610	2.18874	0.00114701	down	284.333	128.838	2.1058	glycerol-3-phosphate dehydrogenase (NAD+) / GPDH
260984_at	AT1G53645	2.12103	0.000150694	down	203.77	96.2432	2.10537	hydroxyproline-rich glycoprotein family protein
252562_s_at	AT3G45930///AT3G46320	2.36182	0.0005494	down	267.911	113.111	2.09809	Histone superfamily protein
259096_at	AT3G04840	2.12436	0.00385492	down	1582.34	743.32	2.09485	40S ribosomal protein S3A (RPS3aA)
266256_at	AT2G27710	2.03339	0.00491201	down	1427.88	703.186	2.09395	60S acidic ribosomal protein P2 (RPP2B)
266022_at	AT2G05920	2.0868	0.000767587	down	1659.34	796.63	2.09205	subtilase family protein
251783_at	AT3G55280	2.05328	0.00287328	down	582.218	282.977	2.08985	RPL23AB (RIBOSOMAL PROTEIN L23AB); RNA binding / nucleotide binding / structural constituent of ribosome
249439_at	AT5G40020	2.35986	0.000693575	down	116.13	48.9037	2.08985	pathogenesis-related thaumatin family protein
253013_at	AT4G37910	2.1822	0.00589532	down	380.009	174.165	2.08968	mtHsc70-1 (mitochondrial heat shock protein 70-1); ATP binding
256497_at	AT1G31580	2.25186	0.00755774	down	1617.97	701.67	2.08761	ECS1
262516_at	AT1G17190	2.00383	0.00359521	down	165.253	81.5286	2.08533	ATGSTU26 (ARABIDOPSIS THALIANA GLUTATHIONE S-TRANSFERASE TAU 26); glutathione transferase
259138_s_at	AT3G10270///AT5G04130	2.17848	0.000842333	down	158.878	72.4781	2.08289	Protein targeting to mitochondria is influenced by UTR sequences
248036_at	AT5G55920	2.23742	0.00299233	down	322.778	144.084	2.07625	nucleolar protein, putative
254386_at	AT4G21960	2.24271	0.00016999	down	5916.86	2632.5	2.07416	PRXR1; electron carrier/ heme binding / peroxidase
265994_at	AT2G24170	2.24899	0.00420594	down	124.169	55.3708	2.07108	endomembrane protein 70, putative
260950_s_at	AT1G06090///AT1G06120	3.1389	0.00130531	down	160.476	51.0575	2.06529	Fatty acid desaturase family protein; FUNCTIONS IN: oxidoreductase activity, oxidoreductase activity, acting on paired donors, with oxidation of a pair of donors resulting in the reduction of molecular oxygen to two molecules of water; INVOLVED IN: oxidation reduction, lipid metabolic process
260235_at	AT1G74560	2.69969	0.00148412	down	290.07	106.232	2.05616	NRP1 (NAP1-RELATED PROTEIN 1); DNA binding / chromatin binding / histone binding
258296_at	AT3G23390	2.20106	0.000253402	down	1234.25	559.452	2.04458	60S ribosomal protein L36a/L44 (RPL36aA)
254466_at	AT4G20430	2.12005	0.00159638	down	157.942	74.1937	2.04007	subtilase family protein
248664_at	AT5G48580	2.07669	0.00135081	down	775.37	373.51	2.02714	FKBP15-2; FK506 binding / peptidyl-prolyl cis-trans isomerase
260709_at	AT1G32500	2.0085	0.00518324	down	431.41	211.825	2.01566	ATNAP6 (NON-INTRINSIC ABC PROTEIN 6); protein binding / transporter
252119_at	AT3G51030	2.10501	0.0010242	down	165.732	79.0324	2.01035	ATTRX1; oxidoreductase, acting on sulfur group of donors, disulfide as acceptor
260645_at	AT1G53300	2.02898	0.00115021	down	202.884	100.711	2.00999	TTL1 (TETRATRICOPETIDE-REPEAT THIOREDOXIN-LIKE 1); binding
251846_at	AT3G54560	2.36133	0.0178489	down	297.094	121.062	2.00856	HTA11; DNA binding
259077_s_at	AT3G02230///AT5G15650	2.26533	0.00517606	down	2427.96	1075.41	2.00487	RGP1 is a UDP-arabinose mutase that catalyzes the interconversion between the pyranose and furanose forms of UDP-L-arabinose. It appears to be required for proper cell wall formation. rgp1/rgp2 (at5g15650) double mutants have a male gametophyte lethal phenotype. RGP1 fusion proteins can be found in the cytosol and peripherally associated with the Golgi apparatus
247383_at	AT5G63410	2.12644	3.77549e-05	down	311.981	146.658	2.00156	leucine-rich repeat transmembrane protein kinase, putative
Up-regulated in rcb-10 and hmr-5 both (>2.0 fold) (409 genes)
254805_at	AT4G12480	80.9222	6.07248e-05	up	12.7661	1049.99	55.837	pEARLI 1; lipid binding
246099_at	AT5G20230	32.1039	0.000852693	up	95.0243	2652.85	39.9375	ATBCB (ARABIDOPSIS BLUE-COPPER-BINDING PROTEIN); copper ion binding / electron carrier
246228_at	AT4G36430	17.915	1.01474e-07	up	30.9747	554.878	25.5436	peroxidase, putative
260662_at	AT1G19540	11.1684	0.000742818	up	136.082	1443.48	18.9744	isoflavone reductase, putative
265536_at	AT2G15880	12.6645	0.00266769	up	70.8575	795.03	17.0544	leucine-rich repeat family protein / extensin family protein
262047_at	AT1G80160	15.2312	1.07095e-05	up	26.6881	403.478	16.9458	lactoylglutathione lyase family protein / glyoxalase I family protein
250182_at	AT5G14470	13.7704	3.3689e-05	up	26.5412	361.336	13.5665	GHMP kinase-related
264524_at	AT1G10070	9.81287	0.000392482	up	610.687	5772.67	12.6071	ATBCAT-2 (ARABIDOPSIS THALIANA BRANCHED-CHAIN AMINO ACID TRANSAMINASE 2); branched-chain-amino-acid transaminase/ catalytic
245233_at	AT4G25580	10.1251	0.000366985	up	65.5845	638.687	12.563	stress-responsive protein-related
264124_at	AT1G79360	12.3558	0.000460327	up	86.1246	1003.8	12.1479	ATOCT2 (ARABIDOPSIS THALIANA ORGANIC CATION/CARNITINE TRANSPORTER 2); carbohydrate transmembrane transporter/ sugar:hydrogen symporter
246251_at	AT4G37220	11.1367	0.00107417	up	223.713	2329.07	11.5089	stress-responsive protein, putative
264777_at	AT1G08630	10.232	0.00108146	up	316.919	3028.97	11.4103	THA1 (Threonine Aldolase 1); aldehyde-lyase/ threonine aldolase
260668_at	AT1G19530	9.32313	0.00065705	up	278.134	2487.33	10.721	unknown protein
256337_at	AT1G72060	6.39236	0.000119444	up	36.2908	232.59	9.90221	serine-type endopeptidase inhibitor
260900_s_at	AT1G21400///AT5G34780	8.28284	0.00170027	up	185.501	1425.21	9.81646	Thiamin diphosphate-binding fold (THDP-binding) superfamily protein; FUNCTIONS IN: oxidoreductase activity, acting on the aldehyde or oxo group of donors, disulfide as acceptor, 3-methyl-2-oxobutanoate dehydrogenase (2-methylpropanoyl-transferring) activity
262119_s_at	AT1G02920///AT1G02930	8.75702	0.000709201	up	196.784	1685.15	8.73354	ATGSTF7, GLUTATHIONE S-TRANSFERASE 7
249174_at	AT5G42900	5.32766	0.00523876	up	137.03	738.002	8.44021	unknown protein
253322_at	AT4G33980	4.71	0.00204331	up	78.8781	374.957	8.31836	unknown protein
267035_at	AT2G38400	7.92696	0.000259055	up	463.534	3584.77	8.31133	AGT3 (ALANINE:GLYOXYLATE AMINOTRANSFERASE 3); alanine-glyoxylate transaminase/ catalytic/ pyridoxal phosphate binding / transaminase
267337_at	AT2G39980	4.51498	0.000378009	up	183.208	817.408	7.70612	transferase family protein
261135_at	AT1G19610	5.25448	2.03427e-05	up	110.595	583.889	7.61932	PDF1.4
251196_at	AT3G62950	6.9129	0.000129024	up	36.0453	251.839	7.45131	glutaredoxin family protein
255733_at	AT1G25400	6.48763	4.89947e-05	up	96.7207	621.735	7.42782	unknown protein
266799_at	AT2G22860	8.34018	0.000714336	up	22.1764	189.075	7.40052	ATPSK2 (PHYTOSULFOKINE 2 PRECURSOR); growth factor
259982_at	AT1G76410	6.42817	0.00014411	up	133.8	847.754	7.36217	ATL8; protein binding / zinc ion binding
263063_s_at	AT2G18140///AT2G18150	4.84377	0.000243877	up	22.6493	110.368	7.28512	Peroxidase superfamily protein; FUNCTIONS IN: peroxidase activity, heme binding; INVOLVED IN: oxidation reduction, response to oxidative stress
245349_at	AT4G16690	9.59319	1.00812e-05	up	112.234	1069.92	7.27264	MES16 (METHYL ESTERASE 16); catalytic/ hydrolase, acting on ester bonds / methyl indole-3-acetate esterase/ methyl jasmonate esterase
257947_at	AT3G21720	6.98372	0.000823299	up	298.587	1993.33	7.20717	ICL (ISOCITRATE LYASE); catalytic/ isocitrate lyase
262635_at	AT1G06570	6.00704	1.85391e-05	up	532.599	3181.75	7.11044	PDS1 (PHYTOENE DESATURATION 1); 4-hydroxyphenylpyruvate dioxygenase
252924_at	AT4G39070	4.27485	0.0016414	up	42.2711	181.96	6.82197	zinc finger (B-box type) family protein
257624_at	AT3G26220	4.95664	0.000459766	up	22.8624	116.011	6.79527	CYP71B3; electron carrier/ heme binding / iron ion binding / monooxygenase/ oxygen binding
251428_at	AT3G60140	7.96272	1.69065e-05	up	262.398	2079.68	6.68066	DIN2 (DARK INDUCIBLE 2); catalytic/ cation binding / hydrolase, hydrolyzing O-glycosyl compounds
266518_at	AT2G35170	4.78324	1.04976e-05	up	62.8712	301.098	6.65444	MORN (Membrane Occupation and Recognition Nexus) repeat-containing protein /phosphatidylinositol-4-phosphate 5-kinase-related
258395_at	AT3G15500	5.92202	0.00166076	up	92.7698	525.518	6.42551	ANAC055 (ARABIDOPSIS NAC DOMAIN CONTAINING PROTEIN 55); transcription factor
263118_at	AT1G03090	5.17629	0.00103204	up	1024.46	5122.55	6.39096	MCCA; methylcrotonoyl-CoA carboxylase
245757_at	AT1G35140	4.94225	0.00170713	up	62.8289	302.849	6.38123	PHI-1 (PHOSPHATE-INDUCED 1)
245528_at	AT4G15530	5.79574	0.000266692	up	648.621	3681.96	6.28178	PPDK (pyruvate orthophosphate dikinase); kinase/ pyruvate, phosphate dikinase
265561_s_at	AT1G47480///AT2G05440///AT2G05510	6.93355	1.89685e-05	up	52.9219	364.751	6.22576	alpha/beta-Hydrolases superfamily protein; FUNCTIONS IN: hydrolase activity; INVOLVED IN: metabolic process
261663_at	AT1G18330///AT3G10113	5.32115	0.000199872	up	243.256	1280.13	6.16822	EPR1, EARLY-PHYTOCHROME-RESPONSIVE1
253373_at	AT4G33150	4.65314	9.81792e-05	up	654.555	3019.35	6.14916	lysine-ketoglutarate reductase/saccharopine dehydrogenase bifunctional enzyme
264960_at	AT1G76930	6.45448	0.000686363	up	127.782	795.298	6.10973	ATEXT4 (EXTENSIN 4); structural constituent of cell wall
252415_at	AT3G47340	5.00895	0.00266002	up	1608.87	7647.23	6.10662	ASN1 (GLUTAMINE-DEPENDENT ASPARAGINE SYNTHASE 1); asparagine synthase (glutamine-hydrolyzing)
261211_at	AT1G12780	4.57245	6.61086e-05	up	949.644	4314.11	5.98596	UGE1 (UDP-D-glucose/UDP-D-galactose 4-epimerase 1); UDP-glucose 4-epimerase/ protein dimerization
250971_at	AT5G02810	4.76352	0.000334148	up	143.103	672.599	5.96654	PRR7 (PSEUDO-RESPONSE REGULATOR 7); transcription regulator/ two-component response regulator
248193_at	AT5G54080	3.64583	0.00098508	up	657.01	2368.33	5.66235	HGO (HOMOGENTISATE 1,2-DIOXYGENASE); homogentisate 1,2-dioxygenase
251642_at	AT3G57520	4.79754	0.000625273	up	603.566	2848.85	5.64933	AtSIP2 (Arabidopsis thaliana seed imbibition 2); hydrolase, hydrolyzing O-glycosyl compounds
265070_at	AT1G55510	3.8336	0.00442397	up	221.045	854.501	5.64593	BCDH BETA1 (BRANCHED-CHAIN ALPHA-KETO ACID DECARBOXYLASE E1 BETA SUBUNIT); 3-methyl-2-oxobutanoate dehydrogenase (2-methylpropanoyl-transferring)/ catalytic
266712_at	AT2G46750	5.27368	0.00125677	up	70.7681	376.237	5.62681	FAD-binding domain-containing protein
266617_at	AT2G29670	4.0626	0.00283433	up	109.598	456.375	5.62004	binding
253217_at	AT4G34970	4.78544	0.000327615	up	96.2881	469.115	5.56032	ADF9 (ACTIN DEPOLYMERIZING FACTOR 9); actin binding
255381_at	AT4G03505///AT4G03510	3.99032	5.98725e-05	up	377.964	1504.97	5.54519	RMA1; protein binding / ubiquitin-protein ligase/ zinc ion binding
248566_s_at	AT5G49730///AT5G49740	4.96431	8.84603e-05	up	52.2315	258.183	5.42964	ATFRO6, Encodes a plasma membrane-located ferric chelate reductase
263881_at	AT2G21820	3.62856	0.00276124	up	39.5943	138.564	5.34765	unknown protein
256970_at	AT3G21090	4.78394	0.000190498	up	161.699	764.007	5.26421	ABC transporter family protein
248029_at	AT5G55700	3.79501	0.000154098	up	69.3344	263.254	5.20891	BAM4 (BETA-AMYLASE 4); beta-amylase/ catalytic/ cation binding
254197_at	AT4G24040	5.36455	0.000142487	up	159.563	847.543	5.2033	TRE1 (TREHALASE 1); alpha,alpha-trehalase/ trehalase
267357_at	AT2G40000	4.69814	0.000116037	up	328.518	1532.43	5.19341	HSPRO2 (ARABIDOPSIS ORTHOLOG OF SUGAR BEET HS1 PRO-1 2)
263443_at	AT2G28630	5.449	0.00175254	up	40.3814	215.543	5.12865	KCS12 (3-KETOACYL-COA SYNTHASE 12); acyltransferase/ catalytic/ transferase, transferring acyl groups other than amino-acyl groups
251356_at	AT3G61060	4.48831	0.00133809	up	616.192	2735.16	5.10615	AtPP2-A13 (Arabidopsis thaliana phloem protein 2-A13); carbohydrate binding
249741_at	AT5G24470	4.00434	0.00134752	up	81.0673	331.586	5.0805	APRR5 (ARABIDOPSIS PSEUDO-RESPONSE REGULATOR 5); transcription regulator/ two-component response regulator
256061_at	AT1G07040	4.02363	0.000607158	up	378.69	1495.28	5.0354	unknown protein
253279_at	AT4G34030	4.38291	0.000226331	up	698.467	3024.05	5.01721	MCCB (3-METHYLCROTONYL-COA CARBOXYLASE); biotin carboxylase/ methylcrotonoyl-CoA carboxylase
267138_s_at	AT2G38210///AT2G38230	4.99794	3.59735e-06	up	632.785	3157.31	5.00546	putative PDX1-like protein 4 (PDX1L4); INVOLVED IN: response to ethylene stimulus, pyridoxal phosphate biosynthetic process, response to stress
259977_at	AT1G76590	3.23804	0.00051626	up	149.455	488.993	5.00025	zinc-binding family protein
252570_at	AT3G45300	4.57031	7.95023e-05	up	674.432	3064.64	4.96205	IVD (ISOVALERYL-COA-DEHYDROGENASE); ATP binding / isovaleryl-CoA dehydrogenase
248502_at	AT5G50450	3.63564	0.000135155	up	107.09	392.301	4.95014	zinc finger (MYND type) family protein
259751_at	AT1G71030	4.82619	0.000392048	up	421.993	2007.01	4.89836	MYBL2 (ARABIDOPSIS MYB-LIKE 2); DNA binding / transcription factor
246464_at	AT5G16980	5.49403	1.1672e-05	up	44.5376	245.619	4.89172	NADP-dependent oxidoreductase, putative
250666_at	AT5G07100	4.27381	0.000424853	up	34.8321	146.548	4.87256	WRKY26; transcription factor
253125_at	AT4G36040	4.01413	5.72929e-05	up	1192.69	4779.81	4.87153	DNAJ heat shock N-terminal domain-containing protein (J11)
252300_at	AT3G49160	3.48087	0.00176534	up	55.3323	191.417	4.85382	pyruvate kinase family protein
260744_at	AT1G15010	5.39302	0.00247196	up	58.1458	326.835	4.78701	unknown protein
257315_at	AT3G30775	4.09896	7.55352e-05	up	1052.13	4306.4	4.77244	ERD5 (EARLY RESPONSIVE TO DEHYDRATION 5); proline dehydrogenase
253874_at	AT4G27450	3.93482	0.000862534	up	718.667	2775.73	4.72873	unknown protein
256221_at	AT1G56300	2.57744	0.00273603	up	129.387	339.671	4.72632	DNAJ heat shock N-terminal domain-containing protein
267246_at	AT2G30250	3.08947	0.00122455	up	60.8593	191.124	4.70294	WRKY25; transcription factor
264774_at	AT1G22890	6.02496	0.000433184	up	173.83	1020.35	4.70282	unknown protein
251895_at	AT3G54420	4.42084	0.00828967	up	47.4177	196.333	4.68648	ATEP3; chitinase
247717_at	AT5G59320	5.87428	0.00264306	up	39.8699	247.231	4.68536	LTP3 (LIPID TRANSFER PROTEIN 3); lipid binding
254818_at	AT4G12470	6.4533	0.00117238	up	621.425	4020.67	4.65571	protease inhibitor/seed storage/lipid transfer protein (LTP) family protein
258746_at	AT3G05950	7.1792	0.000195204	up	26.0146	187.787	4.64788	germin-like protein, putative
256965_at	AT3G13450	3.7722	0.000333975	up	346.227	1293.55	4.62783	DIN4 (DARK INDUCIBLE 4); 3-methyl-2-oxobutanoate dehydrogenase (2-methylpropanoyl-transferring)/ catalytic
254175_at	AT4G24050	3.99091	0.000375205	up	199.671	798.824	4.61992	short-chain dehydrogenase/reductase (SDR) family protein
249467_at	AT5G39610	3.50669	0.00283168	up	73.0557	250.625	4.58715	ATNAC6 (ARABIDOPSIS NAC DOMAIN CONTAINING PROTEIN 6); protein heterodimerization/ protein homodimerization/ transcription factor
267524_at	AT2G30600	3.186	0.00107249	up	264.939	837.418	4.55245	BTB/POZ domain-containing protein
247924_at	AT5G57655	3.73451	2.44841e-05	up	234.054	872.218	4.4924	xylose isomerase family protein
263265_at	AT2G38820	3.03348	0.00556879	up	368.258	1095.57	4.41941	unknown protein
267523_at	AT2G30600	3.29609	0.000180348	up	635.381	2093.42	4.39744	BTB/POZ domain-containing protein
247525_at	AT5G61380	3.34566	0.00363775	up	335.811	1082.95	4.35527	TOC1 (TIMING OF CAB EXPRESSION 1); transcription regulator/ two-component response regulator
249337_at	AT5G41080	5.64334	0.00060748	up	378.512	2083.1	4.32366	glycerophosphoryl diester phosphodiesterase family protein
262505_at	AT1G21680	3.30083	0.000200524	up	682.144	2246.02	4.31011	FUNCTIONS IN: molecular_function unknown; INVOLVED IN: biological_process unknown; LOCATED IN: plasma membrane, vacuole, plant-type cell wall; EXPRESSED IN: 25 plant structures; EXPRESSED DURING: 13 growth stages; CONTAINS InterPro DOMAIN/s: WD40-like Beta Propeller (InterPro:IPR011659), Six-bladed beta-propeller, TolB-like (InterPro:IPR011042); BEST Arabidopsis thaliana protein match is: unknown…
261606_at	AT1G49570	3.37473	0.000264153	up	70.105	238.194	4.26947	peroxidase, putative
247327_at	AT5G64120	4.28665	0.0015719	up	541.01	2233.34	4.26686	peroxidase, putative
264561_at	AT1G55810	3.46621	8.25027e-05	up	508.73	1769.57	4.24428	uracil phosphoribosyltransferase, putative / UMP pyrophosphorylase, putative / UPRTase, putative
254832_at	AT4G12490	10.2222	0.00157768	up	35.3135	386.312	4.18305	protease inhibitor/seed storage/lipid transfer protein (LTP) family protein
263228_at	AT1G30700	3.67246	0.0127338	up	119.881	449.497	4.09777	FAD-binding domain-containing protein
265478_at	AT2G15890	3.39025	0.000645294	up	1107.91	3719.13	4.08136	MEE14 (maternal effect embryo arrest 14)
252539_at	AT3G45730	3.95891	0.00198206	up	65.7162	254.871	4.03772	unknown protein
261957_at	AT1G64660	3.82878	0.000968237	up	261.955	981.83	3.99729	ATMGL (ARABIDOPSIS THALIANA METHIONINE GAMMA-LYASE); catalytic/ methionine gamma-lyase
248713_at	AT5G48180	4.21128	0.000209247	up	772.509	3219.92	3.98442	NSP5 (NITRILE SPECIFIER PROTEIN 5)
249754_at	AT5G24530	3.81741	0.000296818	up	298.085	1125.74	3.98058	DMR6 (DOWNY MILDEW RESISTANT 6); oxidoreductase/ oxidoreductase, acting on paired donors, with incorporation or reduction of molecular oxygen, 2-oxoglutarate as one donor, and incorporation of one atom each of oxygen into both donors
258527_at	AT3G06850	4.03559	0.000265016	up	869.226	3487.12	3.96553	BCE2; acetyltransferase/ alpha-ketoacid dehydrogenase/ dihydrolipoamide branched chain acyltransferase
254314_at	AT4G22470	5.19804	0.00257859	up	44.1049	233.984	3.95492	protease inhibitor/seed storage/lipid transfer protein (LTP) family protein
254889_at	AT4G11650	4.95045	0.000107224	up	259.024	1283.7	3.94168	ATOSM34 (osmotin 34)
259979_at	AT1G76600	3.54586	0.000512723	up	256.742	905.226	3.93397	unknown protein
260551_at	AT2G43510	3.48894	3.54996e-05	up	567.454	1974.68	3.925	ATTI1; serine-type endopeptidase inhibitor
260536_at	AT2G43400	3.30187	3.16302e-05	up	215.177	711.407	3.9207	ETFQO (electron-transfer flavoprotein:ubiquinone oxidoreductase); catalytic/ electron carrier/ electron-transferring-flavoprotein dehydrogenase
257670_at	AT3G20340	3.07906	0.00115171	up	192.61	594.207	3.91425	Expression of the gene is downregulated in the presence of paraquat, an inducer of photoxidative stress.
260741_at	AT1G15040	4.84356	0.000349578	up	435.742	2073.7	3.8839	glutamine amidotransferase-related
248050_at	AT5G56100	3.06936	0.00271928	up	920.56	2800.66	3.86324	glycine-rich protein / oleosin
248551_at	AT5G50200	4.80075	0.00710754	up	239.818	1049.18	3.84333	WR3 (WOUND-RESPONSIVE 3); nitrate transmembrane transporter
249454_at	AT5G39520	2.68956	0.0127302	up	52.8975	135.168	3.83471	unknown protein
266800_at	AT2G22880	3.58844	0.00176722	up	35.9945	131.151	3.77851	VQ motif-containing protein
251109_at	AT5G01600	2.90346	8.39027e-05	up	2008.65	5824.78	3.77368	ATFER1; ferric iron binding / iron ion binding
264513_at	AT1G09420	2.69591	0.000234182	up	136.732	366.815	3.74791	G6PD4 (GLUCOSE-6-PHOSPHATE DEHYDROGENASE 4); glucose-6-phosphate dehydrogenase
257654_at	AT3G13310	3.00689	0.00151127	up	250.069	752.098	3.73183	DNAJ heat shock N-terminal domain-containing protein
260915_at	AT1G02660	3.83761	0.000194811	up	112.842	428.644	3.72327	lipase class 3 family protein
256772_at	AT3G13750	3.38412	3.20494e-06	up	1697.86	5745.27	3.71668	BGAL1 (Beta galactosidase 1); beta-galactosidase/ catalytic/ cation binding / heme binding / peroxidase/ sugar binding
250255_at	AT5G13730	3.50972	1.31052e-05	up	132.251	463.434	3.71389	SIG4 (SIGMA FACTOR 4); DNA binding / DNA-directed RNA polymerase/ sigma factor/ transcription factor
250032_at	AT5G18170	3.12762	1.81832e-05	up	372.694	1163.96	3.70978	GDH1 (GLUTAMATE DEHYDROGENASE 1); ATP binding / glutamate dehydrogenase [NAD(P)+]/ oxidoreductase
248611_at	AT5G49520	3.78289	0.00210167	up	28.7458	107.04	3.70964	WRKY48; transcription factor
264482_at	AT1G77210	2.68389	0.000358973	up	435.272	1162.44	3.6953	sugar transporter, putative
266746_s_at	AT2G02930///AT4G02520	3.22867	0.000412444	up	397.852	1274.02	3.6922	ATGSTF3,Encodes glutathione transferase belonging to the phi class of GSTs. Naming convention according to Wagner et al. (2002)
267008_at	AT2G39350	3.47853	0.00550182	up	89.6308	326.484	3.6707	ABC transporter family protein
263113_at	AT1G03150	2.38059	0.000298126	up	185.211	443.064	3.66247	GCN5-related N-acetyltransferase (GNAT) family protein
255283_at	AT4G04620	2.49759	0.00606102	up	228.511	558.642	3.6403	ATG8B (autophagy 8b); microtubule binding
250199_at	AT5G14180	6.44995	0.00130523	up	40.0565	264.441	3.63733	MPL1 (MYZUS PERSICAE-INDUCED LIPASE 1); catalytic
247867_at	AT5G57630	2.50611	0.00172097	up	69.1234	175.088	3.6107	CIPK21 (CBL-interacting protein kinase 21); ATP binding / kinase/ protein kinase/ protein serine/threonine kinase
253722_at	AT4G29190	2.45156	0.000519518	up	320.284	782.284	3.60045	zinc finger (CCCH-type) family protein
260969_at	AT1G12240	3.37822	8.94892e-06	up	782.941	2647.21	3.55923	ATBETAFRUCT4; beta-fructofuranosidase/ hydrolase, hydrolyzing O-glycosyl compounds
255568_at	AT4G01250	2.80017	0.00024298	up	53.8929	151.329	3.53757	WRKY22; transcription factor
254447_at	AT4G20860	3.24779	0.00285862	up	168.387	548.813	3.51897	FAD-binding domain-containing protein
262607_at	AT1G13990	2.51559	0.00404076	up	146.217	371.912	3.50342	unknown protein
251647_at	AT3G57770	2.87566	0.00296401	up	42.6611	119.672	3.47433	protein kinase, putative
251272_at	AT3G61890	3.31358	0.0027375	up	309.369	994.202	3.46195	ATHB-12 (ARABIDOPSIS THALIANA HOMEOBOX 12); transcription activator/ transcription factor
250114_s_at	AT5G16340///AT5G16370	3.31727	0.000114645	up	450.869	1488.79	3.46149	AMP-dependent synthetase and ligase family protein; FUNCTIONS IN: catalytic activity; INVOLVED IN: metabolic process
246028_at	AT5G21170	3.31682	0.00267458	up	953.778	3069.66	3.4561	5'-AMP-activated protein kinase beta-2 subunit, putative
262643_at	AT1G62770	3.47995	0.00716656	up	272.822	900.765	3.45547	invertase/pectin methylesterase inhibitor family protein
258939_at	AT3G10020	3.05933	0.000113113	up	947.357	2882.42	3.40506	unknown protein
262552_at	AT1G31350	2.77342	0.0174268	up	66.5523	195.977	3.40431	F-box family protein
263275_at	AT2G14170	2.86162	0.000624969	up	1463.93	4168.44	3.39763	ALDH6B2; 3-chloroallyl aldehyde dehydrogenase/ methylmalonate-semialdehyde dehydrogenase (acylating)/ oxidoreductase
263157_at	AT1G54100	2.96866	7.62022e-05	up	1384.35	4093.99	3.38903	ALDH7B4 (Aldehyde Dehydrogenase 7B4); 3-chloroallyl aldehyde dehydrogenase/ oxidoreductase
247543_at	AT5G61600	3.34777	0.00124578	up	80.225	273.698	3.38028	ethylene-responsive element-binding family protein
264788_at	AT2G17880	3.25744	0.00180422	up	241.632	769.849	3.3756	DNAJ heat shock protein, putative
256894_at	AT3G21870	4.21172	1.46597e-05	up	377.756	1586.97	3.37462	CYCP2;1 (cyclin p2;1); cyclin-dependent protein kinase
245119_at	AT2G41640	3.06826	0.00136404	up	38.5851	117.442	3.37337	transferase, transferring glycosyl groups
263216_s_at	AT1G30720///AT1G30730	3.91217	0.000507996	up	231.44	906.491	3.37052	FAD-binding Berberine family protein; FUNCTIONS IN: electron carrier activity, oxidoreductase activity, FAD binding, catalytic activity
258856_at	AT3G02040	2.35555	0.000813931	up	75.3101	176.172	3.36849	SRG3 (senescence-related gene 3); glycerophosphodiester phosphodiesterase/ phosphoric diester hydrolase
261395_at	AT1G79700	3.14743	0.0031899	up	379.333	1157.4	3.3501	ovule development protein, putative
263475_at	AT2G31945	3.11886	0.00260558	up	67.9378	216.735	3.34992	unknown protein
264238_at	AT1G54740	3.83277	0.000300928	up	476.628	1808.09	3.33582	FUNCTIONS IN: molecular_function unknown; INVOLVED IN: biological_process unknown; EXPRESSED IN: 21 plant structures; EXPRESSED DURING: 14 growth stages; BEST Arabidopsis thaliana protein match is: structural constituent of ribosome (TAIR:AT1G22110.1); Has 479 Blast hits to 317 proteins in 60 species: Archae - 0; Bacteria - 25; Metazoa - 81; Fungi - 16; Plants - 88; Viruses - 0; Other Eukaryotes …
246396_at	AT1G58180	3.04446	0.000657921	up	1365.29	4107.84	3.32803	carbonic anhydrase family protein / carbonate dehydratase family protein
251438_s_at	AT3G59930///AT5G33355	4.40547	0.00938516	up	122.957	488.841	3.32461	Encodes a defensin-like (DEFL) family protein
252291_s_at	AT3G49110///AT3G49120	3.32678	0.000387868	up	732.997	2409.9	3.31818	PRX33, Class III peroxidase Perx33. Expressed in roots. Located in the cell wall. Involved in cell elongation. Expression activated by light. May play a role in generating H2O2 during defense response
249459_at	AT5G39580	3.34189	0.0046717	up	104.9	335.28	3.31477	peroxidase, putative
255285_at	AT4G04630	3.37875	0.0116119	up	70.2187	235.203	3.31267	unknown protein
251022_at	AT5G02150	2.10217	0.0104545	up	144.945	308.731	3.30425	binding
256300_at	AT1G69490	3.16031	0.0042742	up	188.21	573.518	3.29121	NAP (NAC-like, activated by AP3/PI); transcription factor
265266_at	AT2G42890	2.37608	0.00367744	up	319.971	748.873	3.28804	AML2 (ARABIDOPSIS-MEI2-LIKE 2); RNA binding / nucleic acid binding / nucleotide binding
262456_at	AT1G11260	3.04933	0.00143883	up	1921.37	5747.53	3.28611	STP1 (SUGAR TRANSPORTER 1); carbohydrate transmembrane transporter/ sugar:hydrogen symporter
258487_at	AT3G02550	2.82364	0.00458057	up	74.2683	204.059	3.285	LBD41 (LOB DOMAIN-CONTAINING PROTEIN 41)
245668_at	AT1G28330	2.27194	0.0102852	up	1019.64	2282.12	3.24155	DYL1 (DORMANCY-ASSOCIATED PROTEIN-LIKE 1)
258809_at	AT3G04070	3.26378	7.62707e-06	up	153.493	500.207	3.23818	anac047 (Arabidopsis NAC domain containing protein 47); transcription factor
246702_at	AT5G28050	2.77747	2.67987e-05	up	1860.9	5158.83	3.2351	cytidine/deoxycytidylate deaminase family protein
248606_at	AT5G49448///AT5G49450	2.88547	0.00175007	up	707.6	2052.8	3.23045	CPuORF4
266072_at	AT2G18700	3.27167	8.68448e-05	up	1095.06	3564.01	3.21544	ATTPS11; transferase, transferring glycosyl groups
266693_at	AT2G19800	3.21012	0.000336758	up	500.99	1593.95	3.20885	MIOX2 (MYO-INOSITOL OXYGENASE 2); inositol oxygenase
247013_at	AT5G67480	2.14425	0.00195049	up	403.888	871.228	3.19931	BT4 (BTB AND TAZ DOMAIN PROTEIN 4); protein binding / transcription regulator
250287_at	AT5G13330	3.10425	0.00375014	up	158.244	489.438	3.17606	Rap2.6L (related to AP2 6L); DNA binding / transcription factor
261205_at	AT1G12790	2.7711	0.00145117	up	57.453	156.693	3.15558	INVOLVED IN: biological_process unknown; LOCATED IN: cellular_component unknown; EXPRESSED IN: 23 plant structures; EXPRESSED DURING: 13 growth stages; CONTAINS InterPro DOMAIN/s: RuvA domain 2-like (InterPro:IPR010994); Has 10 Blast hits to 10 proteins in 3 species: Archae - 0; Bacteria - 0; Metazoa - 0; Fungi - 0; Plants - 10; Viruses - 0; Other Eukaryotes - 0 (source: NCBI BLink).
245781_at	AT1G45976	2.51773	0.00195975	up	306.444	774.99	3.14953	SBP1 (s-ribonuclease binding protein 1); protein binding / zinc ion binding
266695_at	AT2G19810	2.4792	0.0107228	up	259.779	646.8	3.14856	zinc finger (CCCH-type) family protein
260656_at	AT1G19380	2.6888	0.00196338	up	163.35	443.021	3.14665	unknown protein
262049_at	AT1G80180	2.64613	0.0015707	up	634.15	1683.28	3.14601	unknown protein
253281_at	AT4G34138	2.91371	0.000217666	up	241.09	702.97	3.13352	UGT73B1 (UDP-glucosyl transferase 73B1); UDP-glycosyltransferase/ abscisic acid glucosyltransferase/ quercetin 3-O-glucosyltransferase/ quercetin 7-O-glucosyltransferase
247954_at	AT5G56870	2.53244	0.00286675	up	2380.8	5911.72	3.08299	BGAL4 (beta-galactosidase 4); beta-galactosidase
252095_at	AT3G51000	2.32612	0.000508088	up	150.131	350.574	3.07789	epoxide hydrolase, putative
263827_at	AT2G40420	2.9442	0.000469829	up	441.636	1287.98	3.06767	amino acid transporter family protein
258507_at	AT3G06500	2.31517	0.000887866	up	214.854	494.365	3.06142	beta-fructofuranosidase, putative / invertase, putative / saccharase, putative / beta-fructosidase, putative
262580_at	AT1G15330	3.02049	0.000219012	up	34.4716	103.574	3.05886	CBS domain-containing protein
265111_at	AT1G62510	3.88396	0.00108614	up	625.469	2368.29	3.05787	protease inhibitor/seed storage/lipid transfer protein (LTP) family protein
262001_at	AT1G33790	2.00681	0.0134179	up	135.664	274.799	3.05728	jacalin lectin family protein
264362_at	AT1G03290	2.19156	0.0017208	up	91.8448	201.088	3.04241	unknown protein
248879_at	AT5G46180	2.29905	0.00499494	up	168.16	386.76	3.04147	delta-OAT; ornithine-oxo-acid transaminase
250777_at	AT5G05440	2.45857	0.000457959	up	312.658	770.434	3.03191	unknown protein
256697_at	AT3G20660	3.02279	0.00030606	up	104.116	312.563	3.02382	AtOCT4 (Arabidopsis thaliana ORGANIC CATION/CARNITINE TRANSPORTER4); carbohydrate transmembrane transporter/ sugar:hydrogen symporter
248207_at	AT5G53970	2.44058	0.00685148	up	643.53	1558.87	3.01303	aminotransferase, putative
247655_at	AT5G59820	3.51169	0.00899595	up	97.3617	361.837	3.00789	RHL41 (RESPONSIVE TO HIGH LIGHT 41); nucleic acid binding / transcription factor/ zinc ion binding
247866_at	AT5G57550	2.19886	0.01818	up	61.3509	135.404	3.00244	XTR3 (XYLOGLUCAN ENDOTRANSGLYCOSYLASE 3); hydrolase, acting on glycosyl bonds / xyloglucan:xyloglucosyl transferase
250680_at	AT5G06570	3.21707	7.60283e-05	up	71.3417	228.485	3.00196	hydrolase
259911_at	AT1G72680	2.20999	0.00328366	up	294.805	642.424	2.9888	cinnamyl-alcohol dehydrogenase, putative
253049_at	AT4G37300	2.20066	0.00404504	up	1769.59	3844.07	2.98227	MEE59 (maternal effect embryo arrest 59)
256238_at	AT3G12400	2.16722	0.000853988	up	191.279	412.023	2.98149	ELC; ubiquitin binding
255881_at	AT1G67070	3.08597	0.000196206	up	89.6512	274.711	2.97944	DIN9 (DARK INDUCIBLE 9); mannose-6-phosphate isomerase
252234_at	AT3G49780	3.67164	0.000134034	up	419.311	1533.89	2.97113	ATPSK4 (PHYTOSULFOKINE 4 PRECURSOR); growth factor
262038_at	AT1G35580	2.62616	0.000543954	up	967.883	2529.52	2.95522	CINV1 (cytosolic invertase 1); beta-fructofuranosidase
264821_at	AT1G03470	2.39986	0.000473944	up	90.8775	217.481	2.95304	kinase interacting family protein
257615_at	AT3G26510	2.63023	0.00285787	up	1113.95	2868.5	2.95229	octicosapeptide/Phox/Bem1p (PB1) domain-containing protein
255331_at	AT4G04330	2.28991	0.00174231	up	226.649	524.211	2.94978	unknown protein
267268_at	AT2G02570	2.25564	0.00766119	up	254.561	572.429	2.94458	nucleic acid binding
260837_at	AT1G43670	2.92452	0.00711927	up	566.565	1613.32	2.94291	fructose-1,6-bisphosphatase, putative / D-fructose-1,6-bisphosphate 1-phosphohydrolase, putative / FBPase, putative
258975_at	AT3G01970	3.29252	0.000904247	up	51.5756	167.667	2.93839	WRKY45; transcription factor
245885_at	AT5G09440	3.26557	0.000402682	up	685.678	2216.16	2.93762	EXL4 (EXORDIUM LIKE 4)
264211_at	AT1G22770	2.39613	0.000610155	up	286.992	682.876	2.93746	GI (GIGANTEA)
249736_at	AT5G24460	2.45858	0.00204099	up	305.693	744.029	2.93316	unknown protein
245449_at	AT4G16870	2.62617	0.000599401	up	144.664	379.525	2.92735	transposable element gene
245317_at	AT4G15610	2.88937	0.000457509	up	1836.67	5269.36	2.92709	integral membrane family protein
261674_at	AT1G18270	2.93457	3.78327e-05	up	435.766	1276.69	2.91471	ketose-bisphosphate aldolase class-II family protein
252170_at	AT3G26560///AT3G50480	3.53392	0.000308863	up	182.714	641.249	2.9095	ATP-dependent RNA helicase, putative
262887_at	AT1G14780	2.14379	0.00748019	up	64.3407	139.182	2.9064	FUNCTIONS IN: molecular_function unknown; INVOLVED IN: biological_process unknown; LOCATED IN: cellular_component unknown; EXPRESSED IN: 13 plant structures; EXPRESSED DURING: 6 growth stages; CONTAINS InterPro DOMAIN/s: Membrane attack complex component/perforin/complement C9 (InterPro:IPR001862); BEST Arabidopsis thaliana protein match is: unknown protein (TAIR:AT4G24290.2); Has 119 Blast hits …
266259_at	AT2G27830	2.16997	0.00504002	up	306.305	661.319	2.88965	FUNCTIONS IN: molecular_function unknown; EXPRESSED IN: 22 plant structures; EXPRESSED DURING: 13 growth stages; BEST Arabidopsis thaliana protein match is: pentatricopeptide (PPR) repeat-containing protein (TAIR:AT4G22760.1); Has 68 Blast hits to 68 proteins in 11 species: Archae - 0; Bacteria - 0; Metazoa - 0; Fungi - 0; Plants - 68; Viruses - 0; Other Eukaryotes - 0 (source: NCBI BLink).
253161_at	AT4G35770	2.59273	0.0132607	up	4900.66	12141.8	2.87985	SEN1 (SENESCENCE 1)
246304_at	AT3G51840	2.56903	5.37736e-05	up	1639.02	4201.79	2.87024	ACX4 (ACYL-COA OXIDASE 4); acyl-CoA oxidase/ oxidoreductase
267477_at	AT2G02710	2.68336	0.000386575	up	803.581	2159.13	2.84796	PLPB (PAS/LOV PROTEIN B); signal transducer/ two-component sensor
264379_at	AT2G25200	2.37049	0.000848187	up	180.268	425.567	2.8436	unknown protein
248347_at	AT5G52250	2.91447	0.000981838	up	173.571	499.278	2.84085	transducin family protein / WD-40 repeat family protein
250809_at	AT5G05140	2.45342	0.00261698	up	47.5676	115.283	2.82943	transcription elongation factor-related
264953_at	AT1G77120	2.39031	0.0059854	up	41.7933	98.7953	2.82532	ADH1 (ALCOHOL DEHYDROGENASE 1); alcohol dehydrogenase
260926_at	AT1G21360	3.17291	0.00100307	up	120.861	377.567	2.8134	GLTP2 (glycolipid transfer protein 2); glycolipid binding / glycolipid transporter
253971_at	AT4G26530	4.66396	6.3525e-05	up	67.706	315.643	2.79978	fructose-bisphosphate aldolase, putative
265495_at	AT2G15695	2.084	0.0127651	up	385.781	802.786	2.79771	unknown protein
265067_at	AT1G03850	2.56248	0.000441945	up	537.807	1370.1	2.79234	glutaredoxin family protein
247266_at	AT5G64570	3.05603	0.00377379	up	486.455	1478.26	2.79034	XYL4; hydrolase, hydrolyzing O-glycosyl compounds / xylan 1,4-beta-xylosidase
250580_at	AT5G07440	2.60424	7.98258e-05	up	1570.03	4075.17	2.79006	GDH2 (GLUTAMATE DEHYDROGENASE 2); ATP binding / glutamate dehydrogenase [NAD(P)+]/ glutamate dehydrogenase/ oxidoreductase
257830_at	AT3G26690	2.2723	0.00724192	up	258.947	577.305	2.78656	ATNUDX13 (ARABIDOPSIS THALIANA NUDIX HYDROLASE HOMOLOG 13); bis(5'-adenosyl)-pentaphosphatase/ hydrolase
245543_at	AT4G15260	2.23767	0.00060324	up	62.9614	140.238	2.78607	UDP-glucoronosyl/UDP-glucosyl transferase family protein
252250_at	AT3G49790	2.2892	0.0047781	up	502.345	1153.28	2.77835	ATP binding
267590_at	AT2G39700	3.06961	0.0137884	up	176.803	543.932	2.75657	ATEXPA4 (ARABIDOPSIS THALIANA EXPANSIN A4)
245659_at	AT1G28260	2.2829	0.000807414	up	213.231	483.405	2.74087	INVOLVED IN: biological_process unknown; LOCATED IN: cellular_component unknown; EXPRESSED IN: 21 plant structures; EXPRESSED DURING: 13 growth stages; BEST Arabidopsis thaliana protein match is: SMG7 (TAIR:AT5G19400.1); Has 341 Blast hits to 340 proteins in 87 species: Archae - 0; Bacteria - 0; Metazoa - 225; Fungi - 71; Plants - 35; Viruses - 0; Other Eukaryotes - 10 (source: NCBI BLink).
262114_at	AT1G02860	2.48971	0.000151348	up	219.887	546.916	2.72757	NLA (nitrogen limitation adaptation); ubiquitin-protein ligase
256340_at	AT1G72070	2.62472	0.00270755	up	38.6763	100.81	2.71983	DNAJ heat shock N-terminal domain-containing protein
245970_at	AT5G20710	4.85215	0.00165169	up	32.5503	152.791	2.71622	BGAL7 (beta-galactosidase 7); beta-galactosidase
245136_at	AT2G45210	2.863	0.00342946	up	119.281	335.397	2.71561	auxin-responsive protein-related
256149_at	AT1G55110	2.21016	0.00164228	up	219.038	482.456	2.70816	AtIDD7 (Arabidopsis thaliana Indeterminate(ID)-Domain 7); nucleic acid binding / transcription factor/ zinc ion binding
252956_at	AT4G38580	2.25163	0.00635001	up	344.677	766.143	2.70605	ATFP6 (FARNESYLATED PROTEIN 6); metal ion binding
259992_at	AT1G67970	2.04437	0.0103212	up	46.6648	96.8055	2.70157	AT-HSFA8; DNA binding / transcription factor
262204_at	AT2G01100	2.02337	0.0122711	up	609.261	1236.14	2.70019	unknown protein
264580_at	AT1G05340	2.80338	0.00266286	up	484.397	1326.57	2.68782	unknown protein
258472_at	AT3G06080	2.29924	0.0010027	up	440.438	1018.19	2.6845	unknown protein
262844_at	AT1G14890	2.3395	0.00093895	up	452.927	1049.94	2.67591	enzyme inhibitor/ pectinesterase/ pectinesterase inhibitor
250662_at	AT5G07010	3.98533	0.0107556	up	71.5857	269.185	2.67542	ST2A (SULFOTRANSFERASE 2A); hydroxyjasmonate sulfotransferase/ sulfotransferase
260386_at	AT1G74010	2.71295	0.00545798	up	38.2579	106.322	2.67112	strictosidine synthase family protein
260101_at	AT1G73260	2.9443	5.76105e-07	up	1730.23	5095.68	2.67047	trypsin and protease inhibitor family protein / Kunitz family protein
264504_at	AT1G09430	2.08689	4.4309e-05	up	464.886	970.576	2.66439	ACLA-3; ATP citrate synthase
265501_at	AT2G15490	2.39946	0.012221	up	72.9479	176.248	2.65617	UGT73B4 (UDP-GLYCOSYLTRANSFERASE 73B4); UDP-glucosyltransferase/ UDP-glycosyltransferase/ quercetin 3-O-glucosyltransferase/ quercetin 7-O-glucosyltransferase/ transferase, transferring glycosyl groups
264467_at	AT1G10140	2.73593	0.00214717	up	290.468	779.904	2.65078	FUNCTIONS IN: molecular_function unknown; INVOLVED IN: biological_process unknown; LOCATED IN: plasma membrane; EXPRESSED IN: 23 plant structures; EXPRESSED DURING: 13 growth stages; CONTAINS InterPro DOMAIN/s: Uncharacterised conserved protein UCP031279 (InterPro:IPR016972); BEST Arabidopsis thaliana protein match is: unknown protein (TAIR:AT1G58420.1); Has 38 Blast hits to 38 proteins in 10 spe…
246584_at	AT5G14730	2.59839	0.00055715	up	44.9336	116.354	2.65043	unknown protein
259502_at	AT1G15670	2.4181	0.000595934	up	889.35	2135.77	2.64733	kelch repeat-containing F-box family protein
248236_at	AT5G53870	8.41124	0.0025447	up	25.7965	210.039	2.64595	plastocyanin-like domain-containing protein
250033_at	AT5G18110	2.06491	0.00394885	up	1119.54	2328.79	2.64307	NCBP (NOVEL CAP-BINDING PROTEIN); RNA binding / translation initiation factor
256624_at	AT3G19990	2.02017	0.000927886	up	169.958	342.574	2.63956	unknown protein
260287_at	AT1G80440	2.2556	0.00317792	up	1424.04	3166.2	2.63673	kelch repeat-containing F-box family protein
251342_at	AT3G60690	2.37663	3.32817e-05	up	163.22	387.225	2.63496	auxin-responsive family protein
248432_at	AT5G51390	2.48265	0.00137259	up	63.0745	154.844	2.6309	unknown protein
266016_at	AT2G18670///AT2G18680	2.22297	0.00174698	up	56.6287	126.232	2.62911	RING/U-box superfamily protein; FUNCTIONS IN: zinc ion binding
245731_at	AT1G73500	2.24723	0.000446631	up	118.139	266.405	2.62622	MKK9 (MAP KINASE KINASE 9); MAP kinase kinase/ kinase/ protein kinase activator
257832_at	AT3G26740	2.27603	0.00834019	up	2772.58	6145.92	2.61841	CCL (CCR-LIKE)
255521_at	AT4G02280	2.46514	0.00010084	up	91.1708	225.182	2.61648	SUS3 (sucrose synthase 3); UDP-glycosyltransferase/ sucrose synthase/ transferase, transferring glycosyl groups
252315_at	AT3G48690	2.64371	0.000515428	up	911.594	2388.96	2.61172	CXE12; carboxylesterase
254561_at	AT4G19160	2.73188	0.000491803	up	1400.42	3792.57	2.60538	unknown protein
253061_at	AT4G37610	3.02191	0.000759818	up	495.262	1491.92	2.60233	BT5 (BTB AND TAZ DOMAIN PROTEIN 5); protein binding / transcription regulator
261892_at	AT1G80840	2.99563	0.000255266	up	72.5057	216.648	2.6012	WRKY40; transcription factor
246211_at	AT4G36730	2.00468	0.0135087	up	519.785	1043.65	2.59516	GBF1; sequence-specific DNA binding / transcription factor
248911_at	AT5G45830	3.01052	0.00117055	up	45.7171	139.616	2.59233	DOG1 (DELAY OF GERMINATION 1)
254042_at	AT4G25810	2.24978	0.0213407	up	80.8253	179.669	2.59198	XTR6 (XYLOGLUCAN ENDOTRANSGLYCOSYLASE 6); hydrolase, acting on glycosyl bonds / hydrolase, hydrolyzing O-glycosyl compounds / xyloglucan:xyloglucosyl transferase
250737_at	AT5G06370	2.17315	0.00380737	up	480.515	1031.46	2.58007	NC domain-containing protein
253808_at	AT4G28300	2.15139	0.00370403	up	150.48	318.922	2.57599	hydroxyproline-rich glycoprotein family protein
249234_at	AT5G42200	2.24205	0.000262513	up	148.86	333.227	2.57539	zinc finger (C3HC4-type RING finger) family protein
249923_at	AT5G19120	2.3115	0.00108037	up	1798.94	4130.35	2.55789	aspartic-type endopeptidase
258005_at	AT3G19390	2.72811	5.6189e-05	up	270.146	735.62	2.54777	cysteine proteinase, putative / thiol protease, putative
263839_at	AT2G36900	2.23663	0.00032682	up	618.903	1378.77	2.5463	MEMB11 (MEMBRIN 11); SNAP receptor
258227_at	AT3G15620	2.2753	0.0216105	up	342.973	746.999	2.54372	UVR3 (UV REPAIR DEFECTIVE 3); DNA (6-4) photolyase
263556_at	AT2G16365	2.10211	0.000301936	up	76.3077	160.062	2.53102	F-box family protein
267238_at	AT2G44130	2.22104	0.00754815	up	932.766	2065.23	2.52785	kelch repeat-containing F-box family protein
248040_at	AT5G55970	2.24982	0.00196111	up	190.071	422.488	2.51953	zinc finger (C3HC4-type RING finger) family protein
262640_at	AT1G62760	2.61901	0.00260202	up	42.4676	110.879	2.51927	invertase/pectin methylesterase inhibitor family protein
262947_at	AT1G75750	2.25276	0.00145929	up	2762.14	6168.2	2.51815	GASA1 (GAST1 PROTEIN HOMOLOG 1)
249346_at	AT5G40780	2.40884	0.00205675	up	473.347	1146.09	2.51702	LHT1; amino acid transmembrane transporter
250766_at	AT5G05550	2.01355	0.000450668	up	50.853	102.395	2.50374	transcription factor
254953_at	AT4G10925	2.15477	0.00161089	up	290.449	624.859	2.50245	F-box family protein
263647_at	AT2G04690	2.0288	0.00582585	up	683.465	1381.18	2.50071	cellular repressor of E1A-stimulated genes (CREG) family
254954_at	AT4G10910	2.3418	0.00726321	up	278.472	636.935	2.50043	unknown protein
262803_at	AT1G21000	2.36185	0.000573956	up	750.669	1762.95	2.49566	zinc-binding family protein
258338_at	AT3G16150	2.22108	0.0138459	up	115.411	263.501	2.49178	L-asparaginase, putative / L-asparagine amidohydrolase, putative
258225_at	AT3G15630	2.34687	0.00235534	up	1090.18	2525.39	2.48238	unknown protein
264887_at	AT1G23120	2.70926	0.000121004	up	138.068	372.867	2.48149	major latex protein-related / MLP-related
247793_at	AT5G58650	2.31738	0.000888545	up	245.537	565.571	2.48116	PSY1 (plant peptide containing sulfated tyrosine 1)
250649_at	AT5G06690	2.40255	0.00741776	up	620.164	1466.03	2.47715	WCRKC1 (WCRKC THIOREDOXIN 1)
260284_at	AT1G80380	2.44204	7.12009e-05	up	1494.94	3651.62	2.47244	phosphoribulokinase/uridine kinase-related
265989_at	AT2G24260	2.82125	0.000513584	up	70.3479	197.045	2.47045	basic helix-loop-helix (bHLH) family protein
251039_at	AT5G02020	2.32189	0.0131982	up	952.688	2138.33	2.47035	unknown protein
253806_at	AT4G28270	2.66767	0.000276441	up	457.757	1217.01	2.46364	zinc finger (C3HC4-type RING finger) family protein
253099_s_at	AT4G37520///AT4G37530	2.68331	0.00192339	up	229.693	613.202	2.45613	Peroxidase superfamily protein
266140_at	AT2G28120	2.01093	0.000319961	up	152.039	304.777	2.45361	nodulin family protein
257805_at	AT3G18830	2.10893	0.00183047	up	448.664	941.563	2.44492	ATPLT5 (POLYOL TRANSPORTER 5); D-ribose transmembrane transporter/ D-xylose transmembrane transporter/ carbohydrate transmembrane transporter/ galactose transmembrane transporter/ glucose transmembrane transporter/ glycerol transmembrane transporter/ mann
265680_at	AT2G32150	2.34768	0.000326886	up	1940.05	4531.23	2.43613	haloacid dehalogenase-like hydrolase family protein
259984_at	AT1G76460	2.0741	0.00626849	up	393.559	805.017	2.43432	RNA recognition motif (RRM)-containing protein
246389_at	AT1G77380	2.29905	0.000460232	up	70.5895	163.003	2.43251	AAP3; amino acid transmembrane transporter
262977_at	AT1G75490	2.27848	2.12535e-05	up	61.5223	140.107	2.43056	DNA binding / transcription factor
246507_at	AT5G16120	2.22356	0.00275695	up	383.895	845.695	2.43045	hydrolase, alpha/beta fold family protein
255472_at	AT4G02430	2.00962	1.19243e-05	up	97.4446	195.791	2.42949	pre-mRNA splicing factor, putative / SR1 protein, putative
247374_at	AT5G63190	2.05696	0.00418857	up	1649.08	3366.57	2.4285	MA3 domain-containing protein
248622_at	AT5G01980///AT5G49360	2.33304	0.000995856	up	4419.11	10217.6	2.42584	RING/U-box superfamily protein; FUNCTIONS IN: zinc ion binding
248736_at	AT5G48110	2.60938	0.00719923	up	81.0506	214.218	2.42435	terpene synthase/cyclase family protein
252093_at	AT3G51500	2.17458	0.00333498	up	96.7778	209.23	2.41928	unknown protein
247997_at	AT5G56180	2.21263	0.000296174	up	174.381	385.583	2.41112	ATARP8 (ACTIN-RELATED PROTEIN 8); structural constituent of cytoskeleton
261673_at	AT1G18280	3.71719	3.40431e-06	up	32.6869	121.374	2.4033	protease inhibitor/seed storage/lipid transfer protein (LTP) family protein
261272_at	AT1G26665	2.16647	0.00745511	up	959.021	2033.05	2.40041	FUNCTIONS IN: molecular_function unknown; INVOLVED IN: biological_process unknown; LOCATED IN: cellular_component unknown; EXPRESSED IN: 24 plant structures; EXPRESSED DURING: 15 growth stages; BEST Arabidopsis thaliana protein match is: RNA polymerase II mediator complex protein-related (TAIR:AT5G41910.1); Has 223 Blast hits to 223 proteins in 105 species: Archae - 0; Bacteria - 0; Metazoa - 112…
255994_at	AT1G29760	2.07089	0.000630265	up	372.652	768.237	2.39774	FUNCTIONS IN: molecular_function unknown; INVOLVED IN: biological_process unknown; LOCATED IN: cellular_component unknown; EXPRESSED IN: 24 plant structures; EXPRESSED DURING: 15 growth stages; CONTAINS InterPro DOMAIN/s: Adipose-regulatory protein, Seipin (InterPro:IPR009617); BEST Arabidopsis thaliana protein match is: unknown protein (TAIR:AT2G34380.1); Has 396 Blast hits to 327 proteins in 54…
257690_at	AT3G12830	2.33009	0.000750146	up	58.9466	138.407	2.3976	auxin-responsive family protein
246962_s_at	AT5G24800	2.3017	0.000827576	up	643.066	1478.41	2.37957	BZIP9 (BASIC LEUCINE ZIPPER 9); DNA binding / protein heterodimerization/ transcription factor
249065_at	AT5G44260	2.34788	0.000741014	up	136.008	316.833	2.37483	zinc finger (CCCH-type) family protein
261564_at	AT1G01720	2.16934	1.40269e-05	up	310.278	672.839	2.3732	ATAF1; transcription activator/ transcription factor
256589_at	AT3G28740	2.23728	0.0162564	up	1118.61	2409.39	2.3702	CYP81D1; electron carrier/ heme binding / iron ion binding / monooxygenase/ oxygen binding
245360_at	AT4G16330	2.24687	0.000200483	up	455.441	1019.52	2.36872	oxidoreductase/ oxidoreductase, acting on paired donors, with incorporation or reduction of molecular oxygen, 2-oxoglutarate as one donor, and incorporation of one atom each of oxygen into both donors
263350_at	AT2G13360	2.04724	0.000458205	up	3761.61	7712.53	2.36267	AGT (ALANINE:GLYOXYLATE AMINOTRANSFERASE); alanine-glyoxylate transaminase/ serine-glyoxylate transaminase/ serine-pyruvate transaminase
250793_at	AT5G05600	2.299	0.0208232	up	119.358	263.044	2.35491	oxidoreductase, 2OG-Fe(II) oxygenase family protein
260651_at	AT1G32460	2.3694	1.95588e-05	up	1755.05	4152.95	2.35467	unknown protein
260411_at	AT1G69890	2.39497	0.00256412	up	124.102	295.719	2.35285	FUNCTIONS IN: molecular_function unknown; INVOLVED IN: biological_process unknown; EXPRESSED IN: 21 plant structures; EXPRESSED DURING: 13 growth stages; CONTAINS InterPro DOMAIN/s: Protein of unknown function DUF569 (InterPro:IPR007679), Actin_cross-linking (InterPro:IPR008999); BEST Arabidopsis thaliana protein match is: unknown protein (TAIR:AT1G27100.1); Has 121 Blast hits to 109 proteins in …
252855_at	AT4G39660	2.29862	0.000251999	up	453.144	1042.67	2.35217	AGT2 (ALANINE:GLYOXYLATE AMINOTRANSFERASE 2); alanine-glyoxylate transaminase/ catalytic/ pyridoxal phosphate binding / transaminase
265387_at	AT2G20670	2.10475	0.00400406	up	2575.99	5353.61	2.34793	unknown protein
247903_at	AT5G57340	2.14878	0.00851229	up	70.5956	152.194	2.34351	unknown protein
253666_at	AT4G30270	2.2582	0.0132215	up	3860.7	8406.5	2.33657	MERI5B (meristem-5); hydrolase, acting on glycosyl bonds / xyloglucan:xyloglucosyl transferase
258501_at	AT3G06780	2.18723	0.000907332	up	447.325	972.273	2.32942	glycine-rich protein
254453_at	AT4G21120	2.50142	0.000941191	up	61.9593	156.128	2.32641	AAT1 (AMINO ACID TRANSPORTER 1); L-glutamate transmembrane transporter/ L-lysine transmembrane transporter/ arginine transmembrane transporter/ cationic amino acid transmembrane transporter
257990_at	AT3G19860	2.20849	0.00204158	up	609.394	1329.84	2.32522	basic helix-loop-helix (bHLH) family protein
260914_at	AT1G02640	2.25595	0.000273666	up	339.769	765.562	2.31876	BXL2 (BETA-XYLOSIDASE 2); hydrolase, hydrolyzing O-glycosyl compounds
253401_at	AT4G32870	2.12589	0.00957324	up	122.045	259.611	2.31325	unknown protein
263931_at	AT2G36220	2.23851	0.00386615	up	150.596	335.325	2.31194	unknown protein
258094_at	AT3G14690	2.1144	0.000404923	up	595.5	1256.92	2.31151	CYP72A15; electron carrier/ heme binding / iron ion binding / monooxygenase/ oxygen binding
265987_at	AT2G24240	2.20991	0.00169249	up	127.835	280.248	2.30536	potassium channel tetramerisation domain-containing protein
253872_at	AT4G27410	2.15155	0.00162975	up	364.662	779.907	2.30275	RD26 (RESPONSIVE TO DESICCATION 26); transcription activator/ transcription factor
251373_at	AT3G60530	2.2789	0.00552065	up	615.691	1383.78	2.30192	zinc finger (GATA type) family protein
250781_at	AT5G05410	2.24981	0.000441547	up	109.428	246.901	2.29923	DREB2A; DNA binding / transcription activator/ transcription factor
259479_at	AT1G19020	2.36367	0.00912834	up	65.7422	160.393	2.29657	unknown protein
247731_at	AT5G59590	2.16424	0.00202095	up	134.46	290.079	2.29531	UGT76E2 (UDP-GLUCOSYL TRANSFERASE 76E2); UDP-glycosyltransferase/ quercetin 3-O-glucosyltransferase/ quercetin 7-O-glucosyltransferase
257621_at	AT3G20410	2.08035	8.91891e-05	up	153.496	319.581	2.29365	CPK9 (calmodulin-domain protein kinase 9); calmodulin-dependent protein kinase/ kinase
265471_at	AT2G37130	2.78323	0.00850036	up	1616.49	4398.38	2.29033	peroxidase 21 (PER21) (P21) (PRXR5)
246114_at	AT5G20250	2.20789	0.000844659	up	5026.44	11018.5	2.29027	DIN10 (DARK INDUCIBLE 10); hydrolase, hydrolyzing O-glycosyl compounds
263126_at	AT1G78460	2.12442	1.31567e-05	up	368.984	784.348	2.28455	SOUL heme-binding family protein
247514_at	AT5G61640	2.07822	0.00121806	up	99.7182	206.944	2.28337	PMSR1 (PEPTIDEMETHIONINE SULFOXIDE REDUCTASE 1); oxidoreductase, acting on sulfur group of donors, disulfide as acceptor / peptide-methionine-(S)-S-oxide reductase
261567_at	AT1G33055	2.30983	0.00270897	up	147.676	337.54	2.28316	unknown protein
252368_at	AT3G48520	3.01902	0.000108297	up	54.998	166.85	2.27796	CYP94B3; electron carrier/ heme binding / iron ion binding / monooxygenase/ oxygen binding
260774_at	AT1G78290	2.67776	0.000338127	up	362.353	963.271	2.27244	serine/threonine protein kinase, putative
259841_at	AT1G52200	2.40471	0.00720203	up	498.222	1184.31	2.26093	unknown protein
264346_at	AT1G12010	2.2441	0.0217932	up	182.807	410.457	2.26053	1-aminocyclopropane-1-carboxylate oxidase, putative / ACC oxidase, putative
248868_at	AT5G46780	2.11994	0.000492165	up	187.769	399.749	2.25562	VQ motif-containing protein
264815_at	AT1G03620	2.86717	0.000425166	up	49.0365	141.028	2.25164	phagocytosis and cell motility protein ELMO1-related
245393_at	AT4G16260	2.62366	0.00486198	up	272.684	699.848	2.25031	catalytic/ cation binding / hydrolase, hydrolyzing O-glycosyl compounds
251494_at	AT3G59350	2.19744	0.00581311	up	660.765	1426.8	2.25001	serine/threonine protein kinase, putative
250025_at	AT5G18290	2.34	0.000205614	up	126.282	294.27	2.2471	SIP1;2; water channel
246463_at	AT5G16970	2.26751	0.0122041	up	157.472	345.931	2.24386	AT-AER (alkenal reductase); 2-alkenal reductase
264546_at	AT1G55805	2.13108	0.000445121	up	236.21	504.395	2.24009	BolA-like family protein
262026_at	AT1G35670	2.46732	2.39801e-05	up	293.983	726.233	2.2396	ATCDPK2 (CALCIUM-DEPENDENT PROTEIN KINASE 2); calmodulin-dependent protein kinase/ kinase
264836_at	AT1G03610	2.02858	0.000913403	up	624.64	1263.12	2.23753	unknown protein
250819_at	AT5G05100	2.10502	0.00157169	up	977.306	2038.85	2.22705	nucleic acid binding
260060_at	AT1G73680	2.10482	8.9415e-05	up	69.7027	146.962	2.22551	pathogen-responsive alpha-dioxygenase, putative
246506_at	AT5G16110	2.04693	0.0116351	up	2498.32	4986.16	2.22144	unknown protein
259694_at	AT1G63180	2.26768	0.00123474	up	364.434	818.574	2.2123	UGE3 (UDP-D-glucose/UDP-D-galactose 4-epimerase 3); UDP-glucose 4-epimerase/ protein dimerization
262229_at	AT1G68620	2.73094	0.00232381	up	122.982	343.309	2.20236	hydrolase
252424_at	AT3G47610	2.1241	0.000261692	up	159.143	337.033	2.20218	transcription regulator/ zinc ion binding
267053_s_at	AT2G38380///AT2G38390	2.05801	0.0142739	up	271.831	544.42	2.19974	Peroxidase superfamily protein; FUNCTIONS IN: peroxidase activity, heme binding; INVOLVED IN: response to zinc ion, response to salt stress
265084_at	AT1G03790	2.24656	0.0101684	up	85.7271	197.511	2.19379	SOM (SOMNUS); nucleic acid binding / transcription factor
264339_at	AT1G70290	2.12699	1.62227e-05	up	705.685	1500.67	2.19006	ATTPS8; alpha,alpha-trehalose-phosphate synthase (UDP-forming)/ transferase, transferring glycosyl groups / trehalose-phosphatase
249719_at	AT5G35735	2.11259	5.49883e-06	up	109.471	231.352	2.18998	auxin-responsive family protein
253829_at	AT4G28040	2.58395	0.00326641	up	1239.42	3135.49	2.18775	nodulin MtN21 family protein
254787_at	AT4G12690	2.27286	0.00035477	up	230.124	521.556	2.17916	unknown protein
246831_at	AT5G26340	2.07492	0.0055163	up	309.156	648.559	2.1773	MSS1; carbohydrate transmembrane transporter/ hexose:hydrogen symporter/ high-affinity hydrogen:glucose symporter/ sugar:hydrogen symporter
253647_at	AT4G29950	2.08914	0.0119081	up	439.693	909.938	2.16854	microtubule-associated protein
265615_at	AT2G25450	2.71348	0.000535041	up	1138.9	3087.07	2.16427	2-oxoglutarate-dependent dioxygenase, putative
260205_at	AT1G70700	2.29681	0.000138787	up	182.63	418.163	2.16317	TIFY7
253714_at	AT4G29380	2.08573	0.00670557	up	272.034	557.194	2.16046	protein kinase family protein / WD-40 repeat family protein
249862_at	AT5G22920	2.0091	0.00312062	up	3549.14	7142.64	2.15345	zinc finger (C3HC4-type RING finger) family protein
259058_at	AT3G03470	3.06094	0.000547218	up	86.965	263.748	2.14921	CYP89A9; electron carrier/ heme binding / iron ion binding / monooxygenase/ oxygen binding
248205_at	AT5G54300	2.34667	0.000406149	up	84.2087	197.468	2.14633	unknown protein
248520_at	AT5G50600///AT5G50700	2.89946	0.00700735	up	61.5788	172.07	2.14229	AtHSD1, Encodes a hydroxysteroid dehydrogenase shown to act as a NADP+-dependent 11β-,17β-hydroxysteroid dehydrogenase/17β-ketosteroid reductase called HSD1
258791_at	AT3G04720	2.41729	0.00113339	up	588.839	1410.42	2.1332	PR4 (PATHOGENESIS-RELATED 4); chitin binding
252991_at	AT4G38470	2.20653	0.00103566	up	959.227	2099.21	2.12949	protein kinase family protein
259076_at	AT3G02140	2.12157	2.46402e-05	up	42.6472	90.5216	2.1291	TMAC2 (TWO OR MORE ABRES-CONTAINING GENE 2)
251775_s_at	AT2G39800///AT3G55610	2.33667	4.04142e-05	up	541.015	1262.83	2.12572	P5CS1, encodes a delta1-pyrroline-5-carboxylate synthase that catalyzes the rate-limiting enzyme in the biosynthesis of proline
267080_at	AT2G41190	2.59026	0.019832	up	661.43	1623.98	2.12325	amino acid transporter family protein
248684_at	AT5G48485	2.45181	0.000594422	up	1125.26	2737.87	2.12086	DIR1 (DEFECTIVE IN INDUCED RESISTANCE 1); lipid binding / lipid transporter
264588_at	AT2G17730	2.06573	0.000605066	up	209.778	431.808	2.12029	zinc finger (C3HC4-type RING finger) family protein
265588_at	AT2G19970	3.96332	0.000249299	up	114.657	449.436	2.11555	pathogenesis-related protein, putative
256548_at	AT3G14770	2.64087	0.00275615	up	527.071	1365.08	2.11292	nodulin MtN3 family protein
256522_at	AT1G66160	2.24693	0.000513505	up	45	101.047	2.10634	U-box domain-containing protein
245178_at	AT5G12390	2.08152	0.00127402	up	209.303	434.328	2.10418	FIS1B (FISSION 1B); binding
249140_at	AT5G43190	2.06246	0.00195838	up	267.124	545.582	2.10405	F-box family protein (FBX6)
267254_at	AT2G23030	2.36374	2.77016e-05	up	93.1946	220.607	2.10243	SNRK2.9 (SNF1-RELATED PROTEIN KINASE 2.9); ATP binding / kinase/ protein kinase/ protein serine/threonine kinase
257623_at	AT3G26210	2.1196	0.0103708	up	95.2931	202.435	2.09702	CYP71B23; electron carrier/ heme binding / iron ion binding / monooxygenase/ oxygen binding
266415_at	AT2G38530	2.35558	0.0114569	up	3917.34	9321.16	2.09607	LTP2 (LIPID TRANSFER PROTEIN 2); lipid binding
252859_at	AT4G39780	2.25825	0.000160565	up	92.6727	208.908	2.09236	AP2 domain-containing transcription factor, putative
247176_at	AT5G65110	2.024	1.53863e-05	up	723.129	1464.09	2.08372	ACX2 (ACYL-COA OXIDASE 2); acyl-CoA oxidase
246214_at	AT4G36990	2.08792	0.00203791	up	169.31	352.258	2.075	CPuORF49, Upstream open reading frames (uORFs) are small open reading frames found in the 5' UTR of a mature mRNA, and can potentially mediate translational regulation of the largest, or major, ORF (mORF). CPuORF49 represents a conserved upstream opening reading frame relative to major ORF AT4G36990.1
246222_at	AT4G36900	2.0887	0.00127735	up	107.256	222.674	2.07246	RAP2.10 (related to AP2 10); DNA binding / transcription factor
259364_at	AT1G13260	2.10737	0.00154087	up	444.3	930.465	2.07056	RAV1; DNA binding / transcription factor/ transcription repressor
256877_at	AT3G26470	2.05003	0.0129445	up	139.602	287.864	2.06556	FUNCTIONS IN: molecular_function unknown; INVOLVED IN: biological_process unknown; LOCATED IN: cellular_component unknown; EXPRESSED IN: 8 plant structures; EXPRESSED DURING: 4 anthesis, LP.04 four leaves visible, petal differentiation and expansion stage; CONTAINS InterPro DOMAIN/s: Disease resistance, plant (InterPro:IPR014011); BEST Arabidopsis thaliana protein match is: ADR1-L1 (ADR1-like 1);…
245314_at	AT4G16745	2.29917	0.00117763	up	61.3105	139.833	2.06547	exostosin family protein
266925_at	AT2G45740	2.02553	1.39457e-05	up	962.308	1949.17	2.05362	PEX11D
263019_at	AT1G23870	2.13247	0.00253553	up	421.099	887.287	2.05126	ATTPS9; transferase, transferring glycosyl groups / trehalose-phosphatase
248910_at	AT5G45820	2.5716	0.0192195	up	175.415	440.142	2.05095	CIPK20 (CBL-INTERACTING PROTEIN KINASE 20); kinase/ protein serine/threonine kinase
254634_at	AT4G18650	3.53203	0.000128796	up	76.645	271.699	2.04626	transcription factor-related
256698_at	AT3G20680	2.01797	0.000701021	up	189.971	381.509	2.04164	unknown protein
256036_at	AT1G07110	2.0276	0.000966247	up	1048.57	2118.77	2.04023	F2KP (FRUCTOSE-2,6-BISPHOSPHATASE); fructose-2,6-bisphosphate 2-phosphatase
266983_at	AT2G39400	2.18836	0.00446571	up	225.235	483.951	2.03206	hydrolase, alpha/beta fold family protein
257634_s_at	AT3G26170///AT3G26180	2.45907	0.00129896	up	154.461	376.438	2.02661	CYP71B19, putative cytochrome P450
257171_at	AT3G23760	2.00891	0.00033046	up	280.276	562.975	2.01729	FUNCTIONS IN: molecular_function unknown; INVOLVED IN: biological_process unknown; LOCATED IN: vacuole; EXPRESSED IN: 20 plant structures; EXPRESSED DURING: 13 growth stages; BEST Arabidopsis thaliana protein match is: transferase, transferring glycosyl groups (TAIR:AT4G14100.1); Has 63 Blast hits to 60 proteins in 11 species: Archae - 0; Bacteria - 0; Metazoa - 10; Fungi - 0; Plants - 51; Viruse…
250079_at	AT5G16650	2.13795	0.00511212	up	449.8	952.134	2.01399	DNAJ heat shock N-terminal domain-containing protein
249941_at	AT5G22270	2.21208	0.00178866	up	582.909	1276.43	2.01271	unknown protein
