# Supplementary material for: Phytochrome activates the plastid-encoded RNA polymerase for chloroplast biogenesis via nucleus-to-plastid signaling
Source: Nat Commun. 2019 Jun 14;10:2629. doi: 10.1038/s41467-019-10518-0 (PMC6570650; doi:10.1038/s41467-019-10518-0)
Supplement: Supplementary file 6 — Supplementary Data 3 [file 41467_2019_10518_MOESM6_ESM.xlsx]

## Sheet: Legend
A	AGI Locus
B	Mean expression value		WT R
C	Mean expression value		rcb-10 R
D	Fold-change as indicated
E	P-value
F	Regulation
G	TAIR Annotation
H-W	from the Supplementary Table 4 by Pfeiffer et al. (2014)

## Sheet: 301 PIF-direct targets in rcb10
AGI	[Col, R](raw)	[rcb10, R](raw)	FC (abs)	p	Regulation	Gene Symbol	final target class	PIF regulation	FC (pifq/wt)	FC (pif345/wt)	FC (pif145/wt)	FC (pif135/wt)	FC (pif134/wt)	contribution PIF1/ (%)	contribution PIF3/ (%)	contribution PIF4/ (%)	contribution PIF5/ (%)	# of sites/promoter	# motifs/single site	# G-Box/single site	# PBE-Box/single site	Functional Annotation II	Functional Annotation II
AT5G14180	40.0565	264.441	6.44995	0.00130523	up	Myzus persicae-induced lipase 1 (MPL1)	5	Induced	0.42	1.64	0.51	0.41	0.57	210.53	15.26	-1.19	25.64	1	1	1	0	Lipid Metabolism	0
AT5G20710	32.5503	152.791	4.85215	0.00165169	up	beta-galactosidase 7 (BGAL7)	1	Induced	0.4	0.69	0.93	0.63	0.7	48.44	87.58	38.37	49.6	1	1	1	0	Metabolism	0
AT5G07010	71.5857	269.185	3.98533	0.0107556	up	sulfotransferase 2A (ST2A)	1345	Induced	0.3	0.98	0.59	0.87	1.12	96.95	40.99	80.71	117.56	1	1	1	0	Hormone	0
AT4G18650	76.645	271.699	3.53203	0.000128796	up	transcription factor-related	1	Induced	0.25	1.02	0.2	0.18	0.1	102.7	-5.54	-8.06	-19.41	1	1	0	1	Transcription	Development
AT2G45210	119.281	335.397	2.863	0.00342946	up	SAUR36	15	Induced	0.42	0.6	0.75	0.63	0.88	31.99	57.73	36.83	80.2	1	1	1	0	Hormone	0
AT2G38530	3917.34	9321.16	2.35558	0.0114569	up	lipid transfer protein 2 (LTP2)	15	Induced	0.32	0.71	0.29	0.19	0.66	57.22	-3.72	-19.55	50.42	1	1	0	1	Lipid Metabolism	0
AT3G53200	18.1168	41.5656	2.25166	0.00847775	up	myb domain protein 27 (MYB27)	14	Induced	0.47	0.96	0.67	0.63	0.65	91.95	37.23	30.13	34.17	1	2	1	1	0	0
AT3G56350	33.3198	68.8314	2.02534	0.0185572	up	Iron/manganese superoxide dismutase family protein	1	Induced	0.15	0.79	0.1	0.1	0.06	75.93	-5.19	-5.55	-9.49	1	1	1	0	Metabolism	0
AT1G12080	1140.3	2173.03	2.01842	0.0516285	up	Vacuolar calcium-binding protein-related	134	Induced	0.41	0.68	0.81	1.1	0.44	45.86	67.35	116.55	5.81	1	1	0	1	Unknown	0
AT1G62480	1723.99	3299.9	1.92463	0.00295489	up	Vacuolar calcium-binding protein-related	14	Induced	0.41	0.87	0.55	0.69	0.4	77.25	22.92	46.8	-2.86	2	0	0	0	Signaling	0
AT1G36060	35.0917	64.8953	1.85325	0.000405342	up	Integrase-type DNA-binding superfamily protein	5	Induced	0.41	1.05	1.02	0.92	0.6	108.56	103.33	85.94	33.47	1	2	2	0	Transcription	0
AT3G46700	48.2138	88.0267	1.83316	0.00133924	up	UDP-Glycosyltransferase superfamily protein	13	Induced	0.42	0.85	0.67	0.58	0.13	74.24	42.9	27.98	-50.3	2	0	0	0	Metabolism	Hormone
AT3G19580	104.134	177.558	1.72254	0.0112762	up	zinc-finger protein 2 (ZF2)	135	Induced	0.42	0.61	0.59	0.51	0.68	31.91	28.91	15.94	44.17	1	3	3	0	Transcription	Hormone
AT3G29575	400.842	637.569	1.6255	0.0336657	up	ABI five binding protein 3 (AFP3)	1345	Induced	0.36	0.81	0.69	0.87	0.86	69.78	52.08	79.08	77.77	2	0	0	0	Stress	0
AT3G27210	94.4586	149.323	1.58815	0.00640033	up	unknown protein	3	Induced	0.48	0.63	0.63	0.53	0.5	29.81	29.43	9.93	5.01	1	1	1	0	Unknown	0
AT2G43060	68.8902	108.22	1.57894	0.00619465	up	ILI1 binding bHLH 1 (IBH1)	1345	Induced	0.36	0.59	0.55	0.54	0.85	35.31	28.66	28.37	76.75	1	2	0	2	Transcription	unspecified
AT2G33380	33.5831	49.3604	1.48801	0.0276173	up	RESPONSIVE TO DESSICATION 20 (RD20)	3	Induced	0.12	0.94	0.45	0.15	0.36	92.97	37.6	4.11	27.14	1	1	1	0	Signaling	unspecified
AT5G66110	31.7372	47.3219	1.48426	0.00756861	up	Heavy metal transport/detoxification superfamily protein	1	Induced	0.45	0.98	0.89	0.67	0.51	96.47	80.55	40.45	11.97	1	1	1	0	Transport	0
AT4G35720	51.2022	75.0485	1.46757	0.490473	up	Arabidopsis protein of unknown function (DUF241)	1345	Induced	0.2	0.86	0.57	0.4	1.26	82.15	46.3	25.27	132.2	1	1	0	1	Unknown	0
AT1G11210	40.3618	58.1047	1.44564	0.0192365	up	Protein of unknown function (DUF761)	13	Induced	0.34	0.61	0.51	0.23	0.38	40.11	25.26	-17.13	5.61	1	1	1	0	Unknown	0
AT2G47270	113.89	165.273	1.41768	0.192266	up	UPB1 UPBEAT1-specific DNA binding transcription factors	1	Induced	0.38	0.58	0.68	0.73	0.9	32.15	48.29	56.28	84.63	1	2	0	2	Transcription	Stress
AT1G20900	90.7317	126.829	1.40478	0.0470925	up	ESCAROLA (ESC)	1	Induced	0.38	0.57	0.45	0.35	0.53	30.98	10.27	-5.93	23.82	3	0	0	0	Transcription	Stress
AT5G44120	15.6942	22.9466	1.38315	0.287647	up	CRUCIFERINA (CRA1)	1	Induced	0.1	0.8	0.04	0.04	0.03	77.78	-6.98	-7.29	-7.67	1	1	1	0	Hormone	0
AT4G16160	23.9989	32.454	1.32554	0.13747	up	ATOEP16-2	1	Induced	0.15	1.49	0.14	0.11	0.11	156.82	-0.75	-4.49	-3.77	1	4	4	0	Transport	0
AT1G34630	249.259	326.751	1.31457	0.0268945	up	Tim17/Tim22/Tim23 family protein (TAIR:AT5G51150.1)	3	Induced	0.49	0.71	0.63	0.57	0.63	43.23	25.99	14.01	25.96	1	1	1	0	Transport	0
AT5G13170	56.5341	73.8749	1.30499	0.00251427	up	senescence-associated gene 29 (SAG29)	1	Induced	0.2	0.23	0.18	0.17	0.09	3.93	-1.83	-3.74	-13.86	1	1	1	0	Development	0
AT1G08890	110.379	140.592	1.27177	0.0192589	up	Major facilitator superfamily protein	34	Induced	0.43	0.54	0.7	0.65	0.6	20.71	46.9	39.69	30.99	1	1	0	1	Transport	0
AT4G14690	40.5954	51.3522	1.26265	0.0247919	up	EARLY LIGHT-INDUCIBLE PROTEIN 2 (ELIP2)	5	Induced	0.04	0.4	0.7	0.06	0.1	37.07	69.14	1.79	6.5	1	1	1	0	Light signaling	0
AT5G66700	26.8437	34.0125	1.2602	0.0446703	up	homeobox 53 (ATHB53)	1	Induced	0.07	0.23	0.12	0.07	0.61	17.36	5.39	0.35	57.89	2	0	0	0	Transcription	unspecified
AT2G47770	218.049	302.063	1.25635	0.627134	up	TSPO(outer membrane tryptophan-rich sensory protein)-related (TSPO)	1	Induced	0.22	0.92	0.45	0.36	0.19	90.36	29.12	18.53	-3.58	1	2	2	0	Stress	0
AT1G02700	31.0681	38.4666	1.23929	0.0341826	up	unknown protein	1	Induced	0.18	1.45	0.18	0.22	0.1	155.01	-0.44	4.66	-9.11	1	1	1	0	Unknown	0
AT1G07090	77.8529	95.3737	1.23491	0.13828	up	LIGHT SENSITIVE HYPOCOTYLS 6 (LSH6)	5	Induced	0.45	0.54	0.5	0.45	0.8	16.1	9.96	1.22	63.78	1	1	1	0	Light signaling	0
AT3G62090	15.9328	19.6407	1.23077	0.0149651	up	phytochrome interacting factor 3-like 2 (PIF6/PIL2)	15	Induced	0.08	0.89	0.21	0.19	0.28	88.19	13.55	11.3	21.58	1	3	3	0	Transcription	Light
AT5G53220	54.4145	66.7903	1.22657	0.0704005	up	unknown protein	134	Induced	0.37	1.08	0.71	0.75	0.5	113.25	53.59	60.21	19.53	1	1	1	0	Unknown	0
AT1G02340	110.806	132.212	1.22147	0.370954	up	LONG HYPOCOTYL IN FAR-RED (HFR1)	1345	Induced	0.07	0.35	0.26	0.28	0.23	29.65	20.49	22.5	17.52	1	1	1	0	Light signaling	0
AT3G54510	40.018	48.5798	1.21419	0.27546	up	Early-responsive to dehydration stress protein (ERD4)	134	Induced	0.32	0.84	0.59	1.06	0.58	75.75	39.06	109.48	38.52	2	0	0	0	Stress	0
AT1G27990	26.38	31.8865	1.2032	0.109396	up	unknown protein	1	Induced	0.17	2.31	0.05	0.11	0.05	258.26	-15.11	-7.06	-14.35	1	2	2	0	Unknown	0
AT1G74490	37.6527	45.1939	1.20157	0.0154957	up	Protein kinase superfamily protein	1	Induced	0.25	0.56	0.29	0.23	0.25	42.36	6.55	-2.11	0.95	1	1	1	0	Signaling	0
AT5G07070	45.6183	54.1188	1.19133	0.0760011	up	CBL-interacting protein kinase 2 (CIPK2)	4	Induced	0.43	0.48	0.46	0.58	0.46	8.8	5.42	26.88	4.4	1	1	0	1	Signaling	Hormone
AT5G54470	29.0439	34.5897	1.18919	0.0226499	up	B-box type zinc finger family protein (BBX29)	1	Induced	0.44	0.78	0.51	0.44	0.52	60.8	12.22	1.08	14.53	2	0	0	0	Transcription	unspecified
AT5G02580	32.3203	38.0922	1.18474	0.132939	up	Plant protein 1589 of unknown function (="EP4")	15	Induced	0.38	0.8	0.46	0.46	0.91	67.45	13.78	14.09	86.39	1	2	2	0	Unknown	0
AT1G19180	105.602	126.798	1.18227	0.263695	up	jasmonate-zim-domain protein 1 (JAZ1)	1345	Induced	0.41	0.87	0.51	0.4	0.7	78.72	16.58	-1.04	48.63	2	0	0	0	Hormone	0
AT5G59220	39.8192	45.9105	1.17155	0.421474	up	highly ABA-induced PP2C gene 1 (HAI1)	345	Induced	0.48	1.64	2.03	2.49	0.83	225.07	299.46	388.51	66.24	1	3	2	1	Hormone	0
AT1G16850	34.5612	40.3643	1.17043	0.255675	up	unknown protein	1	Induced	0.14	1.08	0.13	0.12	0.21	108.72	-1.16	-2.45	7.75	1	2	1	1	Stress	0
AT1G72490	13.5939	15.9064	1.1682	0.0323747	up	unknown protein	1	Induced	0.09	0.43	0.16	0.25	0.24	37.8	7.47	17.74	16.3	1	1	1	0	Unknown	0
AT4G35060	544.051	634.981	1.16468	0.295676	up	Heavy metal transport/detoxification superfamily protein	4	Induced	0.47	0.6	0.76	0.98	0.44	25.12	54.79	95.89	-6.65	1	2	0	2	Metabolism	0
AT1G18290	28.3142	32.9211	1.16174	0.00650646	up	unknown protein	4	Induced	0.34	0.47	0.47	0.56	0.44	19.81	20.24	32.78	15.55	1	1	0	1	Unknown	0
AT5G50240	80.9072	94.0246	1.15842	0.07986	up	protein-l-isoaspartate methyltransferase 2 (PIMT2)	1	Induced	0.26	1.13	0.23	0.35	0.2	117.84	-5.21	12.14	-8.93	1	1	1	0	Signaling	0
AT5G22570	15.9771	18.3871	1.14994	0.0733109	up	WRKY DNA-binding protein 38 (WRKY38)	1	Induced	0.13	1.35	0.35	0.3	0.25	140.1	25.99	19.27	14.04	1	1	0	1	Transcription	unspecified
AT5G65800	11.6066	13.3284	1.14781	0.0543711	up	ACC synthase 5 (ACS5)	14	Induced	0.15	0.36	0.48	0.37	0.35	24.98	38.51	26.25	24.04	1	2	0	2	Hormone	0
AT1G10560	64.9577	74.0906	1.1384	0.0945123	up	plant U-box 18 (PUB18)	1	Induced	0.24	0.48	0.38	0.29	0.41	32.18	18.71	7.2	23.03	1	3	2	1	Signaling	0
AT4G18920	13.0571	14.7977	1.12637	0.211449	up	Protein of unknown function (DUF1264)	1	Induced	0.08	2.95	0.39	1.08	0	311.62	33.82	109.18	-8.6	1	1	1	0	Unknown	0
AT5G24130	40.4486	45.8244	1.1229	0.419241	up	unknown protein	1	Induced	0.28	2.15	0.38	0.3	0.26	261.4	13.49	1.52	-3.15	1	1	1	0	Unknown	0
AT2G18170	180.852	201.527	1.11662	0.0996488	up	MAP kinase 7 (MPK7)	135	Induced	0.42	0.71	0.67	0.49	0.61	50.81	43.39	11.54	32.77	1	2	2	0	Signaling	0
AT1G25240	24.6497	27.458	1.11532	0.0500673	up	ENTH/VHS/GAT family protein	4	Induced	0.18	0.28	0.22	0.4	0.23	11.8	4.96	26.18	5.84	1	2	0	2	Metabolism	0
AT3G22740	33.5375	37.1211	1.11055	0.143374	up	homocysteine S-methyltransferase 3 (HMT3)	1	Induced	0.35	1.18	0.73	0.99	0.21	127.82	58.58	98.47	-20.76	1	1	0	1	Metabolism	0
AT1G62420	154.543	172.333	1.10854	0.309469	up	Protein of unknown function (DUF506)	15	Induced	0.12	1.27	0.02	0.03	0.41	130.68	-10.9	-9.83	32.82	1	3	2	1	Unknown	0
AT4G32500	24.6496	27.306	1.10586	0.205165	up	K+ transporter 5 (KT5)	1	Induced	0.03	0.97	0.6	0.59	0.26	97.4	59.15	57.73	24.05	1	1	0	1	Transport	0
AT3G28340	91.168	100.788	1.10419	0.460268	up	galacturonosyltransferase-like 10 (GATL10)	5	Induced	0.36	0.47	0.4	0.38	0.85	17.2	6.69	3.47	77.09	1	2	0	2	Metabolism	0
AT1G56600	17.5825	19.3545	1.10139	0.0450904	up	galactinol synthase 2 (GolS2)	135	Induced	0.39	1.39	0.57	0.53	0.73	164.63	29.87	22.32	55.39	3	0	0	0	Metabolism	0
AT4G13790	17.4515	19.2478	1.09928	0.288867	up	SAUR-like auxin-responsive protein family (SAUR25)	15	Induced	0.1	0.48	0.24	0.33	0.42	41.81	15.1	25.35	35.3	1	1	0	1	Hormone	0
AT1G22600	20.0769	22.0573	1.09719	0.110858	up	Late embryogenesis abundant protein (LEA) family protein	1	Induced	0.17	1.24	0.14	0.05	0.13	128.93	-3.45	-14.62	-4.91	1	1	1	0	Unknown	0
AT4G10020	31.6595	34.6612	1.09088	0.267462	up	hydroxysteroid dehydrogenase 5 (HSD5)	1	Induced	0.32	1.59	0.31	0.23	0.37	185.63	-0.86	-11.87	8.52	1	1	1	0	Metabolism	0
AT5G13820	42.9949	46.6375	1.08628	0.176389	up	telomeric DNA binding protein 1 (TBP1)	13	Induced	0.37	0.8	0.55	0.47	0.48	68.99	29.48	15.28	16.98	1	1	1	0	Metabolism	0
AT1G03880	14.1245	15.377	1.0861	0.196339	up	cruciferin 2 (CRU2)	1	Induced	0.2	2.32	0.29	0.16	0.13	264.23	11.87	-4.28	-8.57	1	1	0	1	Hormone	0
AT4G36010	31.3772	34.1428	1.08581	0.552046	up	Pathogenesis-related thaumatin superfamily protein	1	Induced	0.32	0.69	0.28	0.12	0.53	54.83	-5.4	-27.98	30.63	1	1	1	0	Stress	0
AT2G25460	13.7882	14.9325	1.08512	0.144679	up	CONTAINS InterPro DOMAIN/s: C2 calcium-dependent membrane targeting (InterPro:IPR000008)	135	Induced	0.49	1.07	0.64	0.55	0.78	113.97	29.63	10.86	56.15	3	0	0	0	Unknown	0
AT2G28420	17.5332	19.0702	1.07893	0.456946	up	Lactoylglutathione lyase / glyoxalase I family protein	1	Induced	0.12	1.01	0.06	0.04	0.07	101.23	-6.53	-8.35	-4.84	1	4	2	2	Metabolism	0
AT5G37940	10.196	10.9771	1.07804	0.258987	up	Zinc-binding dehydrogenase family protein	1	Induced	0.11	3.07	0.84	0.13	0.2	331.2	82.2	2.19	10.75	1	1	1	0	Metabolism	0
AT2G23430	110.239	118.53	1.07429	0.617143	up	ICK1	1	Induced	0.45	0.77	0.98	0.99	0.47	58.87	96.29	98.11	3.99	1	1	1	0	Development	0
AT1G19210	15.2501	16.3085	1.0721	0.246746	up	Integrase-type DNA-binding superfamily protein	1	Induced	0	0.28	0.08	0	0.1	27.72	8.44	0	9.52	1	2	2	0	Transcription	unspecified
AT5G42690	41.441	44.1411	1.07147	0.625892	up	Protein of unknown function, DUF547	14	Induced	0.43	0.66	0.71	0.73	0.52	40.92	49.18	52.08	15.13	1	2	0	2	Unknown	0
AT5G23530	105.805	112.7	1.06173	0.510995	up	carboxyesterase 18 (CXE18)	1	Induced	0.4	0.48	0.29	0.27	0.37	13.97	-18.51	-22.34	-4.96	1	1	0	1	Metabolism	0
AT1G66500	14.4124	15.4448	1.05528	0.762274	up	Pre-mRNA cleavage complex II	5	Induced	0.46	1.03	0.74	0.7	1.27	105.56	52.52	43.83	150.65	1	1	1	0	Signaling	unspecified
AT1G54870	32.8557	34.6802	1.04677	0.648605	up	NAD(P)-binding Rossmann-fold superfamily protein	1	Induced	0.17	1.82	0.12	0.08	0.11	198.97	-6.07	-10.65	-6.6	1	1	1	0	Photosynthesis	0
AT2G36410	653.634	683.02	1.04584	0.731465	up	Family of unknown function (DUF662)	4	Induced	0.3	0.42	0.52	0.56	0.41	17.02	31.02	37.51	15.81	1	2	2	0	Unknown	0
AT1G10550	30.6767	32.5179	1.0449	0.781418	up	xyloglucan:xyloglucosyl transferase 33 (XTH33)	145	Induced	0.3	0.51	0.44	0.53	0.57	30.8	19.8	33.5	39.07	1	3	2	1	Cell Wall	0
AT1G54860	16.0238	16.6722	1.04024	0.291086	up	Glycoprotein membrane precursor GPI-anchored	1	Induced	0.23	1.53	0.12	0.07	0.1	168.64	-14.2	-21.51	-16.88	1	1	1	0	Unknown	0
AT4G37790	352.022	365.802	1.03083	0.879281	up	HAT22	3	Induced	0.45	0.53	0.61	0.56	0.64	15.06	29.24	20.87	34.38	1	1	0	1	Transcription	0
AT5G42290	23.1988	23.4583	1.01193	0.86325	up	transcription activator-related	1	Induced	0.06	1.16	0.23	0.26	0.1	117.48	18	20.64	3.82	1	1	1	0	Transcription	Hormone
AT1G32560	201.309	222.531	1.00495	0.990578	up	Late embryogenesis abundant protein, group 1 protein	1	Induced	0.44	2.9	0.77	0.5	0.47	441.9	58.11	10.57	5.33	1	2	2	0	Development	0
AT5G63530	75.145	74.4888	1.0046	0.973805	up	farnesylated protein 3 (FP3)	1	Induced	0.36	0.85	0.43	0.52	0.27	76.75	11.14	23.93	-14.63	1	2	1	1	Metabolism	0
AT4G34410	11.6885	11.6919	1.00084	0.983671	up	redox responsive transcription factor 1 (RRTF1)	1	Induced	0.01	0.07	0.08	0.06	0	5.66	7.32	5.23	-0.59	2	0	0	0	Hormone	0
AT5G02540	362.652	61.8007	4.86283	0.0311499	down	NAD(P)-binding Rossmann-fold superfamily protein (SDR)	15	Induced	0.35	0.99	0.4	0.34	1.42	99.02	7.9	-2.06	164.14	1	1	0	1	Metabolism	0
AT3G43960	291.304	60.3989	4.82131	8.4352e-06	down	Cysteine proteinases superfamily protein	1	Induced	0.47	0.63	0.47	0.51	0.52	31.3	0.52	8.29	10.12	1	1	0	1	Metabolism	0
AT1G64640	323.189	93.3259	3.51536	0.00054367	down	early nodulin-like protein 8 (ENODL8)	1	Induced	0.37	0.54	0.36	0.43	0.45	27.76	-1.97	9.63	13.5	1	1	0	1	Metabolism	0
AT4G36360	681.128	208.558	3.47368	0.00926629	down	beta-galactosidase 3 (BGAL3)	5	Induced	0.43	0.81	0.51	0.44	0.67	67.13	13.31	1.98	41.49	1	2	2	0	Metabolism	0
AT5G18060	305.528	84.3134	3.40946	0.0116159	down	SAUR-like auxin-responsive protein family	15	Induced	0.3	0.49	0.46	0.83	0.5	27.62	23.24	75.4	28.25	1	1	0	1	Hormone	0
AT4G32280	223.388	62.2313	3.38067	0.0111732	down	indole-3-acetic acid inducible 29 (IAA29)	14	Induced	0.17	0.52	0.26	0.61	0.27	42.6	10.52	53.39	12.67	1	1	1	0	Transcription	unspecified
AT5G01790	135.574	43.0009	3.16525	0.000100611	down	unknown protein	15	Induced	0.3	0.53	0.44	0.27	0.53	32.82	20.62	-3.86	33.81	1	2	0	2	Unknown	0
AT1G06350	492.423	158.029	3.12803	0.000585795	down	Fatty acid desaturase family protein	1	Induced	0.13	0.53	0.11	0.08	0.27	46.33	-1.49	-5.82	16.55	1	1	1	0	Lipid Metabolism	0
AT4G11820	390.401	141.98	2.75871	0.000347379	down	HYDROXYMETHYLGLUTARYL-COA SYNTHASE (HMGS)	14	Induced	0.43	0.68	0.6	0.81	0.52	43.39	29.57	66.85	14.75	2	0	0	0	Photosynthesis	0
AT4G11190	95.1231	36.2176	2.45437	0.0307976	down	Disease resistance-responsive (dirigent-like protein) family protein	14	Induced	0.18	0.91	0.69	0.6	0.48	89.44	61.56	51.03	36.97	1	1	1	0	Stress	Hormone
AT5G66590	175.842	76.1458	2.32126	0.000434165	down	CAP (Cysteine-rich secretory proteins, Antigen 5, and Pathogenesis-related 1 protein) superfamily protein	15	Induced	0.24	0.59	0.26	0.32	0.61	46.41	2.63	11.13	48.26	1	2	1	1	Stress	0
AT3G54810	259.893	116.93	2.2167	0.000129832	down	BLUE MICROPYLAR END 3 (BME3)	1	Induced	0.45	0.64	0.5	0.46	0.52	35.26	9.04	2.24	11.94	3	0	0	0	Transcription	Hormone
AT2G46420	90.0133	41.2059	2.16609	0.0018475	down	Plant protein 1589 of unknown function	1	Induced	0.4	0.56	0.37	0.41	0.43	27.06	-4.6	1.98	5.12	1	2	2	0	Unknown	0
AT4G00820	98.3979	48.4412	2.0322	0.000690538	down	IQ-domain 17 (iqd17)	1	Induced	0.34	0.54	0.44	0.5	0.42	30.63	14.97	23.34	12.11	1	2	2	0	Signaling	0
AT4G14130	817.035	416.649	2.02698	0.0266162	down	xyloglucan endotransglucosylase/hydrolase 15 (XTR7/XTH15)	135	Induced	0.19	1.08	0.68	0.35	1.28	109.47	60.69	20.33	134.44	1	1	1	0	Cell Wall	0
AT5G15600	117.906	59.3259	1.99585	0.00100558	down	SPIRAL1-like4 (SP1L4)	4	Induced	0.37	0.31	0.39	0.55	0.13	-8.77	3.5	27.97	-37.48	2	0	0	0	Development	0
AT1G76240	442.891	224.987	1.97305	0.00590907	down	Arabidopsis protein of unknown function (DUF241)	1	Induced	0.41	0.7	0.54	0.69	0.39	48.74	21.08	47.13	-3.26	1	1	1	0	Unknown	0
AT1G01120	1866.65	952.682	1.97011	0.00129113	down	3-ketoacyl-CoA synthase 1 (KCS1)	5	Induced	0.38	0.58	0.48	0.5	0.7	32.6	15.8	19.28	51.85	1	1	0	1	Lipid Metabolism	0
AT4G25260	398.108	213.12	1.90188	0.017318	down	Plant invertase/pectin methylesterase inhibitor superfamily protein	15	Induced	0.22	0.5	0.28	0.41	0.48	35.85	7.2	23.78	33.16	1	2	1	1	Metabolism	0
AT4G02290	147.081	79.659	1.85926	0.00481557	down	glycosyl hydrolase 9B13 (GH9B13)	1	Induced	0.29	0.89	0.57	0.43	0.67	85.09	39.9	20.28	53.78	1	2	0	2	Metabolism	0
AT5G55960	295.029	164.66	1.79564	0.000450103	down	unknown protein	1	Induced	0.4	0.72	0.57	0.55	0.57	53.14	29.19	25.73	28.2	1	1	0	1	Unknown	0
AT4G16780	152.702	84.7153	1.78433	0.00820944	down	homeobox protein 2 (ATHB-2)	145	Induced	0.25	0.58	0.33	0.56	0.48	43.7	10.38	40.66	30.98	2	0	0	0	Transcription	Hormone
AT2G27360	274.835	154.421	1.77764	0.000279244	down	GDSL-like Lipase/Acylhydrolase superfamily protein	1	Induced	0.4	0.71	0.61	0.53	0.48	51.37	34.89	22.23	12.93	1	1	1	0	Metabolism	0
AT1G19970	99.429	57.0344	1.74357	1.90842e-05	down	ER lumen protein retaining receptor family protein	1	Induced	0.46	0.8	0.46	0.59	0.64	62.81	0.59	25.17	33.34	1	1	1	0	Transport	0
AT5G63650	112.576	63.5783	1.72619	0.0267815	down	SNF1-related protein kinase 2.5 (SNRK2.5)	1	Induced	0.31	0.74	0.41	0.24	0.4	62.76	15.15	-9.14	13.81	2	0	0	0	Stress	0
AT1G77330	848.117	512.651	1.63037	0.0524465	down	2-oxoglutarate (2OG) and Fe(II)-dependent oxygenase superfamily protein	1	Induced	0.14	0.29	0.23	0.23	0.3	17.26	10.28	11.13	18.4	2	0	0	0	Hormone	0
AT4G15000	1697.57	1042.22	1.6255	0.00106946	down	Ribosomal L27e protein family	1	Induced	0.44	0.45	0.36	0.38	0.49	2.06	-13.01	-10.29	8.61	1	1	0	1	Metabolism	0
AT5G66460	116.219	73.1399	1.61107	0.0175023	down	Glycosyl hydrolase superfamily protein	14	Induced	0.4	0.7	0.67	0.57	0.46	49.05	45.34	27.92	8.9	1	2	1	1	Cell Wall	0
AT1G19450	550.226	350.806	1.57489	0.0168728	down	Major facilitator superfamily protein	1	Induced	0.43	0.63	0.4	0.52	0.37	35.15	-4.65	15.09	-10.42	1	1	1	0	Transport	0
AT4G31360	61.8863	39.2041	1.57459	0.00325591	down	selenium binding	4	Induced	0.5	0.81	0.77	0.89	0.47	61.38	54.68	77.72	-6.53	1	1	1	0	Metabolism	0
AT5G65630	526.626	337.458	1.56256	0.00098016	down	global transcription factor group E7 (GTE7)	1	Induced	0.43	0.69	0.45	0.45	0.4	46.02	4.4	2.89	-5.13	1	1	1	0	Transcription	Development
AT4G29700	46.2183	30.075	1.553	0.01707	down	Alkaline-phosphatase-like family protein	5	Induced	0.42	0.82	0.46	0.35	0.77	69.37	6.58	-13.66	59.89	1	1	1	0	Metabolism	0
AT3G15540	261.496	169.451	1.54178	0.0197322	down	indole-3-acetic acid inducible 19 (IAA19)	14	Induced	0.32	0.52	0.4	0.79	0.43	29.5	11.05	68.81	15.73	1	2	1	1	Transcription	unspecified
AT1G69295	282.782	187.441	1.51176	0.0243698	down	plasmodesmata callose-binding protein 4 (PDCB4)	1	Induced	0.41	0.82	0.49	0.51	0.58	70.3	14.55	18.19	29.03	1	2	1	1	Metabolism	0
AT5G58600	130.042	85.5606	1.50834	0.0177753	down	POWDERY MILDEW RESISTANT 5 (PMR5)	1	Induced	0.28	0.51	0.33	0.29	0.46	32.37	6.07	0.62	24.15	1	1	1	0	Stress	Development
AT3G21670	726.233	459.998	1.50533	0.147721	down	Major facilitator superfamily protein	1	Induced	0.13	0.58	0.26	0.38	0.26	51.98	15.47	28.57	15.36	1	2	0	2	Transport	0
AT1G74800	97.4748	65.8197	1.48166	0.000937373	down	Galactosyltransferase family protein	1	Induced	0.48	0.69	0.53	0.53	0.44	41.4	10.9	10.4	-6.1	1	2	0	2	Metabolism	0
AT1G06850	103.715	70.3082	1.47263	0.0164381	down	basic leucine-zipper 52 (bZIP52)	14	Induced	0.44	0.72	0.57	0.78	0.52	50.55	24.69	61.6	14.56	1	1	1	0	Transcription	unspecified
AT1G48930	49.205	33.3882	1.467	0.0395076	down	glycosyl hydrolase 9C1 (GH9C1)	1	Induced	0.15	0.36	0.24	0.41	0.04	24.82	10.43	31.27	-11.95	1	1	1	0	Metabolism	0
AT1G07420	256.648	174.435	1.46683	0.00530729	down	sterol 4-alpha-methyl-oxidase 2-1 (SMO2-1)	134	Induced	0.47	0.78	0.68	0.86	0.48	58.65	38.71	72.87	1.65	1	1	1	0	Lipid Metabolism	0
AT4G37740	81.9595	56.0243	1.46641	0.0373366	down	growth-regulating factor 2 (GRF2)	1	Induced	0.31	0.67	0.44	0.25	0.51	52.09	18.49	-9.45	28.5	1	1	0	1	Transcription	Development
AT2G14900	644.979	442.132	1.42765	0.221705	down	Gibberellin-regulated family protein	15	Induced	0.39	0.61	0.53	0.66	0.9	35.94	22.13	44.39	84.29	2	0	0	0	Hormone	0
AT2G32430	71.9603	49.7313	1.42716	0.0968347	down	Galactosyltransferase family protein	1	Induced	0.21	0.64	0.42	0.21	0.34	54.6	26.93	0.88	17.17	1	4	2	2	Metabolism	0
AT1G77200	45.015	32.3595	1.39274	0.00335217	down	Integrase-type DNA-binding superfamily protein	13	Induced	0.28	0.75	0.55	0.23	0.36	65.43	37.14	-7.34	10.72	1	1	0	1	Transcription	0
AT2G46780	96.0387	68.5221	1.38689	0.0457189	down	RNA-binding (RRM/RBD/RNP motifs) family protein	14	Induced	0.36	0.54	0.43	0.57	0.37	28.69	10.52	33.56	2.26	3	0	0	0	Transcription	0
AT5G17700	270.222	197.359	1.3781	0.123057	down	MATE efflux family protein	15	Induced	0.34	0.61	0.6	0.37	0.53	40.1	39.05	4.09	27.75	2	0	0	0	Transport	0
AT5G08130	377.892	273.904	1.37378	0.00848455	down	BIM1	134	Induced	0.42	0.71	0.63	0.57	0.49	49.59	36.63	25.45	11.59	3	0	0	0	Transcription	Hormone
AT1G72470	94.8848	69.1422	1.37287	0.00534886	down	exocyst subunit exo70 family protein D1 (EXO70D1)	14	Induced	0.47	0.79	0.59	0.65	0.5	59.61	22.45	34.29	6.42	1	1	1	0	Transport	0
AT2G26260	61.4166	45.4597	1.35349	0.00503305	down	3beta-hydroxysteroid-dehydrogenase/decarboxylase isoform 2 (3BETAHSD/D2)	1	Induced	0.35	0.59	0.44	0.5	0.49	37.68	13.77	22.82	21.92	1	2	0	2	Lipid Metabolism	0
AT1G04240	412.968	305.264	1.35051	0.00455659	down	SHORT HYPOCOTYL 2 (SHY2)	4	Induced	0.43	0.54	0.72	0.95	0.51	19.19	51.73	92.08	13.81	1	2	0	2	Transcription	0
AT3G61830	82.5373	61.0421	1.34815	0.0250171	down	auxin response factor 18 (ARF18)	3	Induced	0.29	0.64	0.47	0.33	0.47	49.26	25.24	6.11	24.93	1	2	1	1	Transcription	0
AT1G18400	69.2862	52.4045	1.33634	0.12557	down	BR enhanced expression 1 (BEE1)	1345	Induced	0.4	0.56	0.82	0.94	0.86	26.15	69.99	89.88	76.21	1	1	1	0	Transcription	Hormone
AT3G63470	29.0933	22.0693	1.32245	0.0473033	down	serine carboxypeptidase-like 40 (scpl40)	1	Induced	0.42	0.66	0.6	0.62	0.59	41.21	31.18	33.91	28.04	1	1	1	0	Metabolism	0
AT3G50890	33.5821	25.5586	1.31686	0.00944202	down	homeobox protein 28 (ATHB28)	5	Induced	0.41	0.59	0.43	0.52	0.66	30.56	2.77	17.55	42.53	1	1	0	1	Transcription	0
AT2G29440	29.7591	22.1452	1.29954	0.247789	down	glutathione S-transferase tau 6 (GSTU6)	1	Induced	0.17	0.9	0.39	0.28	0.38	87.94	27.02	13.75	25.52	1	1	0	1	Metabolism	0
AT3G24750	18.0694	13.8668	1.29864	0.096626	down	unknown protein	1	Induced	0.45	0.54	0.47	0.5	0.26	15.76	2.36	8.63	-34.77	1	3	0	3	Unknown	0
AT2G34940	35.1065	27.0494	1.29803	0.015476	down	VACUOLAR SORTING RECEPTOR 5 (VSR5)	1	Induced	0.25	0.51	0.42	0.85	0.18	33.84	22.76	80.49	-10.3	1	1	0	1	Transport	0
AT4G25280	240.569	186.905	1.28833	0.00337761	down	P-loop containing nucleoside triphosphate hydrolases superfamily protein	1	Induced	0.48	0.75	0.44	0.68	0.54	51	-8.52	39.14	11.56	1	2	1	1	Metabolism	0
AT5G02200	45.0369	35.2898	1.27425	0.106133	down	far-red-elongated hypocotyl1-like (FHL)	1	Induced	0.34	0.87	0.33	0.34	0.46	79.95	-2.05	-0.65	18.11	1	2	2	0	Light signaling	0
AT4G22000	194.233	152.718	1.27164	0.000587856	down	unknown protein	1	Induced	0.47	0.64	0.47	0.44	0.45	31.68	-1.11	-6.23	-4.16	1	2	1	1	Unknown	0
AT5G02260	117.146	93.9951	1.24389	0.0651898	down	expansin A9 (EXPA9)	1	Induced	0.12	0.41	0.18	0.1	0.29	32.22	5.99	-2.68	18.61	1	3	1	2	Cell Wall	0
AT1G20450	977.951	793.389	1.23425	0.225547	down	EARLY RESPONSIVE TO DEHYDRATION 10 (ERD10)	14	Induced	0.29	0.5	0.37	0.47	0.43	29.47	12.42	25.53	19.8	1	2	2	0	Stress	Hormone
AT3G23930	13.3755	10.8277	1.23298	0.0232581	down	unknown protein	134	Induced	0.31	0.88	0.6	0.49	0.46	83.31	42.46	26.06	21.39	2	0	0	0	Unknown	0
AT2G20520	15.0568	12.1061	1.22923	0.14076	down	FASCICLIN-like arabinogalactan 6 (FLA6)	1	Induced	0.05	0.35	0.1	0.21	0	31.34	5.24	16.68	-4.65	1	3	1	2	Cell Wall	0
AT1G03070	81.1901	66.389	1.22361	0.0439307	down	Bax inhibitor-1 family protein	1	Induced	0.48	0.61	0.61	0.75	0.33	25.42	24.8	52.56	-28.12	1	1	1	0	Development	0
AT5G14690	42.1075	34.7607	1.20607	0.0544393	down	unknown protein	34	Induced	0.41	0.48	0.66	0.63	0.38	12.35	42.49	37.9	-4.66	1	1	1	0	Unknown	0
AT2G17820	101.815	83.7056	1.20181	0.279061	down	histidine kinase 1 (HK1)	14	Induced	0.44	0.67	0.66	0.6	0.5	41.11	39.74	28.1	11.19	1	1	0	1	Hormone	0
AT5G10720	35.441	29.7336	1.19186	0.00512427	down	histidine kinase 5 (HK5)	1	Induced	0.45	0.65	0.59	0.42	0.45	36.81	26.09	-4.92	0.79	1	4	2	2	Hormone	0
AT5G18860	243.999	205.682	1.18061	0.078215	down	inosine-uridine preferring nucleoside hydrolase family protein	13	Induced	0.39	0.68	0.72	1	0.27	47.97	54.43	100.45	-20.79	1	2	1	1	Stress	0
AT1G69010	194.745	168.453	1.15901	0.229109	down	BES1-interacting Myc-like protein 2 (BIM2)	1	Induced	0.46	0.86	0.52	0.53	0.48	74.59	11.19	13.13	5.23	1	4	4	0	Transcription	Hormone
AT3G24840	30.8828	26.8346	1.15053	0.0551205	down	Sec14p-like phosphatidylinositol transfer family protein	145	Induced	0.32	0.71	0.39	0.63	0.54	57.19	10.5	45.59	33.21	1	2	2	0	Transport	0
AT1G09530	250.789	222.586	1.12669	0.489617	down	phytochrome interacting factor 3 (PIF3)	5	Induced	0.03	0.05	1.41	0.03	0.07	2.83	142.55	0.33	4.89	1	3	1	2	Transcription	unspecified
AT2G01150	245.01	217.455	1.12538	0.0776504	down	RING-H2 finger protein 2B (RHA2B)	5	Induced	0.46	0.56	0.43	0.4	0.61	19.91	-5.68	-9.6	28.54	2	0	0	0	Signaling	0
AT1G09540	53.3562	47.7637	1.11858	0.0912805	down	myb domain protein 61 (MYB61)	4	Induced	0.36	0.49	0.47	0.62	0.39	19.94	17.16	40.89	4.31	1	1	0	1	Transcription	0
AT2G19660	84.6126	75.756	1.1119	0.586803	down	Cysteine/Histidine-rich C1 domain family protein	1	Induced	0.48	0.74	0.54	0.65	0.62	50.13	11.68	33.53	27.78	1	2	1	1	Signaling	0
AT3G24650	17.5526	15.8488	1.10959	0.176823	down	ABA INSENSITIVE 3 (ABI3)	1	Induced	0.46	1.05	0.41	0.38	0.13	110.15	-9.3	-15.54	-62.53	1	2	1	1	Transcription	0
AT5G51210	34.26	30.4471	1.1021	0.630807	down	oleosin3 (OLEO3)	13	Induced	0.07	0.31	0.24	0.13	0.21	25.74	18.55	6.72	15.2	1	3	2	1	Lipid Metabolism	0
AT3G18750	148.873	135.521	1.09644	0.220919	down	with no lysine (K) kinase 6 (WNK6)	1	Induced	0.43	0.63	0.55	0.49	0.38	35.52	20.36	11.29	-9.25	1	2	1	1	Signaling	0
AT1G75450	48.0779	44.1224	1.08984	0.0269791	down	cytokinin oxidase 5 (CKX5)	1	Induced	0.31	0.72	0.34	0.31	0.39	59.57	4.65	-0.66	11.13	1	3	3	0	Hormone	0
AT1G67590	71.4706	66.1473	1.08456	0.274885	down	Remorin family protein	134	Induced	0.48	1.01	0.91	0.8	0.58	101.79	82.32	60.6	19.52	1	2	2	0	Transcription	unspecified
AT5G40860	16.327	15.1272	1.07898	0.0363301	down	unknown protein	1	Induced	0	0.51	0.21	0.68	0	51.03	20.74	67.78	0	1	1	1	0	Unknown	0
AT2G32140	12.0427	11.3828	1.05769	0.15368	down	transmembrane receptors	5	Induced	0.42	0.61	0.32	0.34	0.62	32.57	-17.11	-14.93	34.97	1	2	1	1	Stress	Light
AT5G53980	186.597	155.655	1.05421	0.891368	down	homeobox protein 52 (ATHB52)	5	Induced	0.49	0.55	0.48	0.38	1.26	11.76	-2.15	-22.08	150.49	1	1	1	0	Transcription	Development
AT5G02190	35.1747	33.2339	1.05216	0.654642	down	PROMOTION OF CELL SURVIVAL 1 (PCS1)	5	Induced	0.43	0.72	0.44	0.51	0.6	50.88	1.35	13.46	29.44	1	1	0	1	Development	0
AT5G04120	17.3593	16.5803	1.04848	0.395323	down	Phosphoglycerate mutase family protein	135	Induced	0.01	0.61	0.1	0.03	0.35	60.73	9.25	2.01	34.08	1	1	1	0	Metabolism	0
AT3G54000	37.669	35.8636	1.04833	0.59095	down	CONTAINS InterPro DOMAIN/s: Uncharacterised conserved protein UCP022260 (InterPro:IPR016802)	14	Induced	0.37	0.79	0.53	0.56	0.4	66.82	25.94	30.79	4.96	3	0	0	0	Unknown	0
AT5G01300	106.669	105.533	1.04468	0.849824	down	PEBP (phosphatidylethanolamine-binding protein) family protein	1	Induced	0.13	1.97	0.22	0.2	0.07	211.36	10.7	7.65	-6.65	1	1	1	0	Metabolism	0
AT2G41070	21.4091	20.5432	1.04438	0.497803	down	ENHANCED EM LEVEL (EEL)	1	Induced	0.17	0.61	0.21	0.2	0.24	52.8	5.05	3.71	8.77	1	2	1	1	Transcription	Light
AT1G16730	31.8063	30.4831	1.04099	0.513059	down	unknown protein 6 (UP6)	1	Induced	0.09	1.25	0.06	0.05	0.04	127.33	-3.36	-3.88	-5.36	1	2	2	0	Unknown	0
AT2G47160	159.337	155.639	1.03203	0.820364	down	REQUIRES HIGH BORON 1 (BOR1)	14	Induced	0.46	0.67	0.56	0.7	0.41	39.07	19.64	44.19	-8.36	1	1	0	1	Transport	0
AT1G72290	16.1135	15.6418	1.02525	0.745843	down	Kunitz family trypsin and protease inhibitor protein	1	Induced	0.01	0.44	0.02	0.01	0.01	43.36	1.73	0.67	0.07	1	1	1	0	Stress	0
AT3G53040	40.4991	40.666	1.02173	0.938029	down	late embryogenesis abundant protein, putative / LEA protein, putative	1	Induced	0.08	1.29	0.15	0.14	0.03	131.26	7.39	6.3	-5.35	1	2	2	0	Development	0
AT5G40630	37.346	36.7316	1.01585	0.762193	down	Ubiquitin-like superfamily protein	34	Induced	0.35	0.4	0.55	0.67	0.47	6.81	30.89	48.48	17.46	1	1	1	0	Signaling	0
AT4G11050	27.5369	27.2275	1.01345	0.784133	down	glycosyl hydrolase 9C3 (GH9C3)	3	Induced	0.14	0.34	0.45	0.1	0.12	23.4	36.26	-4.54	-2.56	1	4	2	2	Metabolism	Hormone
AT2G14960	28.4162	28.1503	1.01009	0.807854	down	GH3.1	1	Induced	0.27	0.52	0.4	0.93	0.5	34.35	17.66	90.07	31.38	1	1	0	1	Hormone	0
AT2G29730	96.0634	95.1252	1.00815	0.907721	down	UDP-glucosyl transferase 71D1 (UGT71D1)	5	Induced	0.38	0.57	0.58	0.64	0.6	29.96	32	42.53	35.45	1	2	0	2	Metabolism	0
AT4G10380	211.154	208.766	1.00572	0.963185	down	NOD26-like intrinsic protein 5	4	Induced	0.44	0.76	0.6	0.8	0.36	57.31	28.32	63.71	-14.15	1	1	0	1	Transport	0
AT1G15550	64.7722	64.0633	1.00025	0.998738	down	gibberellin 3-oxidase 1 (GA3OX1)	1	Induced	0.49	0.91	0.28	0.54	0.46	82.89	-41.55	8.64	-6.9	1	3	1	2	Hormone	0
AT1G79360	86.1246	1003.8	12.3558	0.000460327	up	organic cation/carnitine transporter 2 (2-Oct)	1	Repressed	2.77	1.22	3.86	2.6	2.74	87.82	-61.52	9.64	1.72	1	2	2	0	Transport	0
AT1G02930	196.784	1685.15	8.75702	0.000709201	up	glutathione S-transferase 6 (GSTF6)	1	Repressed	33.15	15.34	13.55	7.76	65.8	55.41	60.97	78.97	-101.55	1	1	1	0	Stress	0
AT5G24470	81.0673	331.586	4.00434	0.00134752	up	pseudo-response regulator 5 (PRR5)	4	Repressed	2.73	2.7	3.35	1.28	3.75	1.57	-36.08	83.66	-58.85	1	1	1	0	Transcription	Light
AT3G45730	65.7162	254.871	3.95891	0.00198206	up	unknown protein	1	Repressed	2.44	1.45	2.23	2.79	3.01	68.46	14.45	-24.09	-39.38	1	2	1	1	Unknown	0
AT1G76600	256.742	905.226	3.54586	0.000512723	up	unknown protein	13	Repressed	3.94	3.01	2.95	2.16	6.44	31.52	33.76	60.44	-85.06	1	1	1	0	Unknown	0
AT3G49120	732.997	2409.9	3.32678	0.000387868	up	peroxidase CB (PRXCB)	34	Repressed	4.05	3.76	3.18	1.28	10.74	9.73	28.54	90.77	-219.18	2	0	0	0	Metabolism	0
AT3G61890	309.369	994.202	3.31358	0.0027375	up	homeobox 12 (HB-12)	1	Repressed	2.16	1.52	3.19	4.06	2.06	55.23	-88	-163.03	8.81	1	1	1	0	Transcription	Development
AT3G13310	250.069	752.098	3.00689	0.00151127	up	Chaperone DnaJ-domain superfamily protein	1	Repressed	2.23	1.43	3.18	2.27	3.57	65.23	-78.12	-3.56	-109.97	1	1	0	1	Stress	0
AT1G75490	61.5223	140.107	2.27848	2.12535e-05	up	Integrase-type DNA-binding superfamily protein	14	Repressed	2.16	1.77	1.83	1.31	3.11	33.56	28.16	73.38	-81.78	1	2	1	1	Transcription	Stress
AT1G80440	1424.04	3166.2	2.2556	0.00317792	up	Galactose oxidase/kelch repeat superfamily protein	1	Repressed	2.66	1.6	3.39	2.55	3.04	63.64	-43.46	6.64	-22.59	1	1	1	0	Signaling	0
AT3G26210	95.2931	202.435	2.1196	0.0103708	up	cytochrome P450, family 71, subfamily B, polypeptide 23 (CYP71B23)	134	Repressed	2.18	1.81	1.68	1.37	2.25	31.16	42.26	68.19	-6.42	1	1	1	0	Metabolism	0
AT3G18830	448.664	941.563	2.10893	0.00183047	up	polyol/monosaccharide transporter 5 (PMT5)	3	Repressed	2.62	1.94	2.06	1.46	2.4	41.9	34.61	71.35	13.72	1	1	0	1	Transport	0
AT4G18170	36.01	74.7867	2.08418	0.000507773	up	WRKY DNA-binding protein 28 (WRKY28)	1	Repressed	7.37	4.76	4.94	3.94	15.45	40.93	38.25	53.87	-126.84	1	3	2	1	Hormone	0
AT4G19700	62.3254	119.703	1.97736	0.0392544	up	RING	4	Repressed	3.95	4.01	3.18	2.26	7.48	-2.11	25.94	57.17	-119.72	1	1	1	0	Signaling	0
AT3G14990	3096.86	5932.74	1.92322	0.000807181	up	Class I glutamine amidotransferase-like superfamily protein	4	Repressed	2.82	2.47	3.13	2.11	4.92	19.35	-17.07	39	-115.13	1	1	1	0	Development	0
AT5G47500	472.222	861.262	1.83635	0.00293485	up	Pectin lyase-like superfamily protein	5	Repressed	3.08	1.95	2.69	7.52	1.19	54.14	18.72	-213.21	91.09	1	1	1	0	Cell Wall	0
AT3G63380	19.5967	34.9242	1.75191	0.0203498	up	ATPase E1-E2 type family protein / haloacid dehalogenase-like hydrolase family protein	1	Repressed	10.43	7.39	7.38	3.46	11.81	32.24	32.35	73.95	-14.65	1	1	0	1	Signaling	0
AT5G62360	76.1908	137.277	1.73724	0.0534528	up	Plant invertase/pectin methylesterase inhibitor superfamily protein	5	Repressed	2.28	1.03	1.15	1.31	1.39	97.32	88.6	75.98	69.74	2	0	0	0	Cell Wall	0
AT1G70420	32.9635	58.6338	1.64876	0.18867	up	Protein of unknown function (DUF1645)	3	Repressed	2.8	1.46	1.56	1.02	4.37	74.38	69.06	98.92	-87.67	1	1	0	1	Unknown	0
AT4G22070	31.3302	50.6877	1.61537	0.00469644	up	WRKY DNA-binding protein 31 (WRKY31)	1	Repressed	4.98	3.01	3.23	1.67	2.39	49.47	43.91	83.04	64.98	1	1	0	1	Transcription	unspecified
AT4G36670	297.62	463.663	1.5591	0.000241399	up	Major facilitator superfamily protein	3	Repressed	2.82	1.99	2.17	1.8	3.52	45.9	35.87	55.89	-38.62	1	1	1	0	Transport	0
AT2G23320	345.543	532.573	1.54854	0.00342329	up	WRKY DNA-binding protein 15 (WRKY15)	1	Repressed	3.78	2.09	2.93	2.44	5.59	60.72	30.35	48.18	-65.21	1	1	1	0	Transcription	unspecified
AT5G61590	999.49	1551.58	1.53768	0.0147754	up	Integrase-type DNA-binding superfamily protein	5	Repressed	2.71	1.38	2.43	1.86	1.63	77.56	16.06	49.71	63.24	1	1	0	1	Transcription	Hormone
AT3G25610	82.4186	125.496	1.53183	0.0143092	up	ATPase E1-E2 type family protein / haloacid dehalogenase-like hydrolase family protein	15	Repressed	17.15	10.43	8.6	5.62	12.83	41.61	52.97	71.37	26.78	1	1	1	0	Transport	0
AT4G18880	121.515	185.902	1.52855	0.00145083	up	heat shock transcription factor A4A (HSF A4A)	13	Repressed	2.61	1.57	2	1.72	3.26	64.92	38.27	55.67	-39.84	1	1	1	0	Transcription	Stress
AT1G55020	308.823	458.886	1.51415	0.0860559	up	lipoxygenase 1 (LOX1)	134	Repressed	3.43	2.36	1.9	1.41	4.86	44.31	62.9	83.34	-58.59	1	1	1	0	Hormone	0
AT1G66890	237.183	349.767	1.47215	0.0783709	up	FUNCTIONS IN: molecular_function unknown	15	Repressed	1.98	1.32	2.18	2.13	1.58	67.05	-20.14	-14.86	41.08	1	2	2	0	Metabolism	0
AT3G54500	1140.85	1630.11	1.46372	0.119163	up	BEST Arabidopsis thaliana protein match is: dentin sialophosphoprotein-related (TAIR:AT5G64170.1)	1	Repressed	2.46	2.16	2.58	6.65	1.74	20.93	-7.65	-286.31	49.4	2	0	0	0	Unknown	0
AT3G02150	97.9726	142.305	1.45023	0.022096	up	plastid transcription factor 1 (PTF1)	15	Repressed	2.26	1.67	2.28	2.53	1.8	46.77	-1.8	-21.39	36.69	1	3	3	0	Transcription	Photosynthesis
AT1G29860	21.6198	30.0415	1.39108	0.0313379	up	WRKY DNA-binding protein 71 (WRKY71)	15	Repressed	4.68	2.66	1.9	2	3.54	54.8	75.48	72.75	31.07	1	1	1	0	Transcription	unspecified
AT3G12300	192.789	267.474	1.38386	0.0314746	up	unknown protein	1	Repressed	2.04	1.57	2.05	2.24	2.18	45.62	-0.8	-19.12	-13.27	1	3	2	1	Unknown	0
AT2G32020	45.7245	63.1599	1.38125	0.00163115	up	Acyl-CoA N-acyltransferases (NAT) superfamily protein	1	Repressed	13.15	4.56	6.02	4.9	20.53	70.7	58.66	67.94	-60.69	1	1	1	0	Metabolism	0
AT2G33810	41.7895	57.6685	1.34747	0.460919	up	squamosa promoter binding protein-like 3 (SPL3)	15	Repressed	3.51	1.38	4.23	6.62	1.76	84.78	-28.56	-123.7	69.7	1	1	1	0	Development	0
AT2G30520	944.648	1256.3	1.33834	0.0249371	up	ROOT PHOTOTROPISM 2 (RPT2)	5	Repressed	4.61	1.97	4.67	5.2	3.02	73.09	-1.72	-16.33	43.98	1	1	0	1	Light Signaling	0
AT4G18370	647.379	828.654	1.28901	0.0565881	up	DEGP protease 5 (DEG5)	1	Repressed	2.47	1.48	3.09	3.01	2.63	67.21	-42.09	-36.81	-10.94	1	2	2	0	Photosynthesis	0
AT4G17810	268.539	340.814	1.27207	0.0260813	up	C2H2 and C2HC zinc fingers superfamily protein	13	Repressed	2.57	1.01	2.06	2.22	2.23	99.61	32.15	21.9	21.37	1	5	3	2	Transcription	unspecified
AT5G01800	1204.57	1486.24	1.24298	0.0686652	up	saposin B domain-containing protein	1	Repressed	1.93	1.64	2.23	1.85	1.87	30.51	-32.73	7.77	6.58	1	2	0	2	Lipid Metabolism	0
AT1G03600	5867	7208.1	1.23282	0.0260195	up	PSB27	1	Repressed	3.67	1.46	2.76	2.9	3.04	82.61	33.87	28.82	23.36	1	3	1	2	Photosynthesis	0
AT4G37550	910.63	1112.35	1.2257	0.128856	up	Acetamidase/Formamidase family protein	13	Repressed	4.48	2.49	3.55	4.18	4.54	57.31	26.64	8.51	-1.67	1	1	1	0	Metabolism	0
AT5G66640	13.8508	16.9723	1.22322	0.0194293	up	DA1-related protein 3 (DAR3)	145	Repressed	9.52	3.88	1.58	3.27	5.35	66.22	93.16	73.39	48.99	1	1	1	0	Unknown	0
AT5G47635	19.6042	23.4988	1.19646	0.226076	up	Pollen Ole e 1 allergen and extensin family protein	1	Repressed	10.34	10.06	10.92	7.77	6.95	3.05	-6.24	27.5	36.28	1	1	1	0	Unknown	0
AT3G09520	47.1063	55.5211	1.18722	0.15127	up	exocyst subunit exo70 family protein H4 (EXO70H4)	1	Repressed	4.06	1.43	1.09	1.11	1.36	85.97	96.96	96.43	88.19	1	1	1	0	Transport	0
AT1G06160	23.7927	27.9233	1.17446	0.0168576	up	octadecanoid-responsive Arabidopsis AP2/ERF 59 (ORA59)	4	Repressed	3.06	2.09	1.38	0.9	2.88	47.11	81.33	105.03	8.55	0	1	1	0	Hormone	0
AT5G18470	37.8652	43.1006	1.15866	0.389349	up	Curculin-like (mannose-binding) lectin family protein	14	Repressed	4.24	3.05	2.47	1.92	6.18	36.7	54.82	71.69	-59.84	1	2	2	0	Cell Wall	0
AT2G32100	496.713	572.423	1.15788	0.144378	up	ovate family protein 16 (OFP16)	5	Repressed	3.95	1.43	3.77	4.02	2.41	85.42	6.2	-2.36	52.16	1	1	0	1	Unknown	0
AT3G19850	168.099	192.748	1.131	0.556668	up	Phototropic-responsive NPH3 family protein	15	Repressed	4.02	1.27	3.27	3.48	1.92	91.1	24.79	17.99	69.59	1	1	0	1	Light signaling	0
AT2G19460	146.487	167.256	1.12264	0.644775	up	Protein of unknown function (DUF3511)	134	Repressed	2.05	1.25	1.56	1.54	2.29	76.29	46.81	48.73	-22.81	1	1	1	0	Unknown	0
AT1G05880	48.1605	53.4629	1.11212	0.10682	up	ARIADNE 12 (ARI12)	145	Repressed	75.23	28.73	28.1	9.93	50.66	62.65	63.49	87.97	33.1	1	1	1	0	Signaling	0
AT5G64790	33.5496	36.9303	1.09982	0.181845	up	O-Glycosyl hydrolases family 17 protein	1	Repressed	3.36415e+09	3.83976e+08	5.0294e+08	3.57384e+08	1.65233e+09	88.59	85.05	89.38	50.88	1	1	1	0	Metabolism	0
AT5G04180	36.4816	39.8643	1.0986	0.296514	up	alpha carbonic anhydrase 3 (ACA3)	5	Repressed	5.34	3.28	4.44	6.3	2.83	47.57	20.81	-22.12	57.82	1	1	0	1	Metabolism	0
AT3G48450	23.7298	25.7666	1.09085	0.325264	up	RPM1-interacting protein 4 (RIN4) family protein	4	Repressed	44.09	27.23	20.66	8.64	144.96	39.13	54.36	82.28	-234.13	1	1	1	0	Stress	0
AT2G30770	26.4565	29.0288	1.09058	0.354334	up	cytochrome P450, family 71, subfamily A, polypeptide 13 (CYP71A13)	34	Repressed	127.81	299.8	59.27	21.3	297.6	-135.64	54.05	83.99	-133.9	3	0	0	0	Metabolism	0
AT4G35380	42.7108	45.6795	1.07896	0.556782	up	SEC7-like guanine nucleotide exchange family protein	1	Repressed	2.08	1.48	1.4	1.43	2.4	56.06	63.55	60.53	-29.01	1	1	0	1	Signaling	0
AT3G50400	52.8477	56.3669	1.06382	0.684698	up	GDSL-like Lipase/Acylhydrolase superfamily protein	5	Repressed	2.97	1.14	2.65	1.65	2.18	93.03	16.01	66.78	39.93	1	1	0	1	Lipid Metabolism	0
AT3G02500	26.8296	28.3303	1.05831	0.421579	up	unknown protein	1	Repressed	2.73	1.62	1.65	2.75	1.42	64.29	62.24	-0.8	75.58	1	1	1	0	Unknown	0
AT5G59730	247.448	261.146	1.0559	0.188526	up	exocyst subunit exo70 family protein H7 (EXO70H7)	5	Repressed	3.04	1.62	2.11	2.2	2.51	69.49	45.51	41.35	26.26	1	1	1	0	Unknown	0
AT5G24120	191.919	196.842	1.05293	0.877409	up	sigma factor E (SIGE)	1	Repressed	3.47	1.59	3.5	3.93	2.36	76.01	-1.14	-18.68	44.95	1	1	1	0	Transcription	Photosynthesis
AT3G03670	38.649	40.4517	1.04667	0.00989101	up	Peroxidase superfamily protein	1	Repressed	5.37243e+09	2.99539e+09	1.14245e+09	3.13395e+08	1.50398e+10	44.25	78.74	94.17	-179.94	1	1	1	0	Metabolism	0
AT5G47220	43.7561	45.7993	1.04528	0.562016	up	ethylene responsive element binding factor 2 (ERF2)	4	Repressed	2.95	3.43	2.41	1.34	5.37	-24.53	27.81	82.52	-123.77	1	2	1	1	Hormone	0
AT1G53670	1620.91	1693.28	1.04478	0.0617084	up	methionine sulfoxide reductase B 1 (MSRB1)	1	Repressed	2.25	1.35	2.42	2.28	2.05	71.67	-14.06	-2.33	15.94	1	1	1	0	Photosynthesis	0
AT4G11330	497.38	518.972	1.02613	0.922826	up	MAP kinase 5 (MPK5)	1	Repressed	3.93	2.34	3.62	3.63	4.04	54.3	10.68	10.34	-3.64	1	2	1	1	Signaling	0
AT1G58420	21.3018	21.7591	1.02275	0.76566	up	Uncharacterised conserved protein UCP031279	14	Repressed	4.01	1.82	1.36	1.06	6.2	72.77	88	97.93	-72.57	1	1	0	1	Unknown	0
AT5G11060	210.957	216.844	1.019	0.874336	up	KNOTTED1-like homeobox gene 4 (KNAT4)	1	Repressed	2.93	2.06	2.8	3.03	1.89	44.85	6.56	-5.62	54.05	1	1	1	0	Transcription	Development
AT1G02230	12.0984	12.2068	1.00834	0.818092	up	NAC domain containing protein 4 (NAC004)	45	Repressed	14.26	19.14	11.1	4.57	8.8	-36.78	23.84	73.07	41.18	1	1	0	1	Transcription	Development
AT5G64530	12.97	13.0236	1.00583	0.940859	up	xylem NAC domain 1 (XND1)	5	Repressed	2.39	2.49	2.41	2.14	1.86	-6.83	-1.39	18.24	38.24	1	1	0	1	Transcription	Development
AT4G24120	72.114	72.4646	1.00301	0.970579	up	YELLOW STRIPE like 1 (YSL1)	5	Repressed	2.54	1.93	1.91	2.35	1.9	39.63	40.74	12.25	41.66	1	1	0	1	Transport	0
AT1G69790	18.5283	18.726	1.00245	0.979953	up	Protein kinase superfamily protein	14	Repressed	4.27	2.73	3.68	2.2	6.82	47.26	18.25	63.42	-77.73	1	1	0	1	Signaling	0
AT5G02760	941.17	183.787	4.78581	0.0132236	down	Protein phosphatase 2C family protein	4	Repressed	3.68	1.91	2.87	2.93	3.68	65.92	30.22	28.07	-0.1	1	1	0	1	Signaling	0
AT5G46690	243.316	62.0519	3.93259	0.000284503	down	beta HLH protein 71 (bHLH071)	5	Repressed	2.15	1.94	1.44	2.93	1.1	18.37	62.05	-66.94	91.56	1	1	1	0	Transcription	unspecified
AT5G64770	270.173	82.1834	3.27547	0.00512208	down	root meristem growth factor 9 (RGF9)	5	Repressed	5.29	1.51	5.99	10.19	0.81	88.17	-16.42	-114.24	104.43	1	1	0	1	Development	0
AT2G20570	552.551	173.896	3.1576	0.000451271	down	GBF's pro-rich region-interacting factor 1 (GPRI1)	15	Repressed	2.19	1.65	1.5	2.52	1.78	45.19	57.91	-28.52	34.51	1	3	0	3	Transcription	Photosynthesis
AT5G38980	2354.05	857.634	2.73744	0.00026324	down	unknown protein	4	Repressed	3.35	1.89	1.79	2.62	4.23	61.98	66.47	31.12	-37.27	1	1	1	0	Unknown	0
AT4G39940	62.6178	25.2651	2.45575	0.00133025	down	APS-kinase 2 (AKN2)	4	Repressed	3.35	3.11	1.93	1.05	7.17	10.49	60.63	97.9	-162.2	1	1	0	1	Metabolism	0
AT5G04590	1399.26	656.839	2.11466	0.00140845	down	sulfite reductase (SIR)	1	Repressed	2.14	1.42	1.49	1.48	2.75	63.11	57.18	57.51	-52.98	1	2	2	0	Metabolism	0
AT4G16370	545.2	263.476	2.07099	0.00331473	down	oligopeptide transporter (OPT3)	1	Repressed	3.4	1.85	2.56	2.77	2.06	64.67	35.06	26.59	55.78	1	2	2	0	Transport	0
AT1G25220	110.555	53.3862	2.06782	0.000324087	down	anthranilate synthase beta subunit 1 (ASB1)	1	Repressed	6.09	4.33	3.64	2.05	8.97	34.65	48.25	79.41	-56.49	1	1	1	0	Metabolism	0
AT4G38840	1023.6	502.607	2.0282	0.00441106	down	SAUR14	5	Repressed	2.92	1.25	1.78	2.73	1.52	86.98	59.38	9.57	72.9	1	1	0	1	Hormone	0
AT4G22690	458.288	254.979	1.79791	0.000228159	down	cytochrome P450, family 706, subfamily A, polypeptide 1 (CYP706A1)	4	Repressed	20.58	9.07	5.78	4.52	32.24	58.79	75.6	82.02	-59.51	1	1	1	0	Metabolism	0
AT2G43610	367.697	208.531	1.77328	0.031134	down	Chitinase family protein	14	Repressed	2.93	2.01	2.62	1.4	2.53	47.92	16.17	79.38	20.94	1	2	0	2	Stress	0
AT1G74670	3953.45	2299.76	1.69006	0.02981	down	Gibberellin-regulated family protein	15	Repressed	5.47	1.5	2.96	5.36	2.28	88.91	56.22	2.55	71.46	1	2	0	2	Hormone	0
AT4G27300	151.121	88.7705	1.68656	0.00926102	down	S-locus lectin protein kinase family protein	134	Repressed	20.08	7.8	12.16	9.63	16.93	64.34	41.52	54.75	16.53	2	0	0	0	Signaling	0
AT1G60590	285.851	165.889	1.65879	0.0680573	down	Pectin lyase-like superfamily protein	5	Repressed	3.71	5.19	2.99	5.68	2.47	-54.48	26.7	-72.35	45.91	1	2	0	2	Cell Wall	0
AT4G16990	53.3561	32.1736	1.64229	0.0347381	down	RESISTANCE TO LEPTOSPHAERIA MACULANS 3 (RLM3)	5	Repressed	2.96	2.27	2.37	3.87	1.69	35.01	29.99	-46.58	64.85	1	1	0	1	Stress	0
AT1G32540	502.371	322.052	1.55969	0.000366375	down	lsd one like 1 (LOL1)	1	Repressed	2.13	1.1	1.6	1.99	1.28	91.58	47.31	12.66	75.4	1	2	0	2	Transcription	Stress
AT2G18980	422.334	272.85	1.55853	0.0299995	down	Peroxidase superfamily protein	1	Repressed	2.73	0.83	1.94	1.6	0.63	109.84	45.75	65.02	121.38	1	1	0	1	Metabolism	0
AT4G03010	42.3607	28.2916	1.49842	0.023563	down	RNI-like superfamily protein	134	Repressed	12.59	7.67	6.32	4.56	10.65	42.46	54.07	69.29	16.7	1	2	1	1	Signaling	0
AT5G06530	1441.25	960.856	1.49395	0.0085036	down	ABC-2 type transporter family protein	1	Repressed	2.25	1.72	3.5	3.85	2.13	42.9	-98.93	-127.26	9.84	1	1	1	0	Transport	0
AT5G48540	327.911	220.32	1.48588	0.000728549	down	receptor-like protein kinase-related family protein	13	Repressed	5.43	2.66	3.27	2.7	6.09	62.46	48.77	61.66	-15.06	1	1	1	0	Signaling	0
AT3G16000	782.081	564.045	1.37468	0.0339228	down	MAR binding filament-like protein 1 (MFP1)	14	Repressed	2.41	1.45	1.8	1.84	1.51	68.13	42.83	40.62	63.68	1	2	2	0	Transcription	Photosynthesis
AT5G26200	235.446	175.785	1.3381	0.0228744	down	Mitochondrial substrate carrier family protein	134	Repressed	2.38	1.55	2.02	1.2	2.14	59.93	26.27	85.22	16.94	1	1	1	0	Transport	0
AT1G78850	2141.85	1625.17	1.32	0.00627319	down	D-mannose binding lectin protein with Apple-like carbohydrate-binding domain	134	Repressed	2.38	1.65	1.64	1.17	3.11	52.9	53.4	87.71	-53.73	1	2	0	2	Cell Wall	0
AT4G05180	10432.2	7973.08	1.30702	0.0193897	down	photosystem II subunit Q-2 (PSBQ-2)	15	Repressed	4.2	2.6	4.22	4.59	2.84	49.83	-0.86	-12.4	42.39	1	2	2	0	Photosynthesis	0
AT5G60880	94.8057	72.993	1.30191	0.00744437	down	BREAKING OF ASYMMETRY IN THE STOMATAL LINEAGE (BASL)	15	Repressed	2.74	1.52	1.69	3.01	1.21	70.05	60.37	-15.75	88.19	2	0	0	0	Development	0
AT1G76080	2455.9	1883.24	1.2933	0.0735598	down	chloroplastic drought-induced stress protein of 32 kD (CDSP32)	5	Repressed	6.87	2.46	3.82	5.41	4.11	75.15	52.02	24.86	47.09	1	1	0	1	Photosynthesis	0
AT3G27690	5753.68	4482.42	1.27983	0.0133531	down	photosystem II light harvesting complex gene 2.3 (LHCB2.3)	15	Repressed	10.9	5.34	9.1	10.57	4.64	56.17	18.25	3.38	63.29	1	1	1	0	Photosynthesis	0
AT5G52570	885.801	684.706	1.2758	0.117581	down	beta-carotene hydroxylase 2 (BETA-OHASE 2)	15	Repressed	5.56	3.2	5.51	6.87	3.76	51.73	1.18	-28.68	39.53	1	2	1	1	Photosynthesis	0
AT3G11490	248.112	200.564	1.23292	0.103907	down	rac GTPase activating protein	145	Repressed	3.05	1.68	1.96	2.46	2.03	66.92	52.9	28.5	49.76	1	3	2	1	Signaling	0
AT1G11350	227.197	185.486	1.22907	0.0452954	down	S-domain-1 13 (SD1-13)	5	Repressed	2.93	1.72	2.17	2.44	1.74	62.57	39.54	25.08	61.54	1	1	0	1	Signaling	0
AT2G46640	17.0367	14.1063	1.19886	0.10957	down	unknown protein	1	Repressed	9.26	5.1	9.79	7.8	9.27	50.38	-6.42	17.71	-0.1	1	2	1	1	Unknown	0
AT4G28490	94.694	81.0501	1.16464	0.0694697	down	HAESA (HAE)	1	Repressed	3.04	1.92	2.85	1.97	2.11	54.77	9.38	52.43	45.49	1	1	0	1	Signaling	0
AT1G69160	352.756	298.962	1.14818	0.725756	down	unknown protein	5	Repressed	2.14	0.81	2.05	2.36	1.55	116.45	8.58	-19.21	51.93	1	1	1	0	Unknown	0
AT1G67740	8961.48	8085.98	1.10679	0.134359	down	photosystem II BY (PSBY)	4	Repressed	1.86	0.86	1.49	1.58	1.46	115.75	42.6	32.7	46.2	1	2	0	2	Photosynthesis	0
AT3G61470	16841.2	15355.6	1.09665	0.000697407	down	photosystem I light harvesting complex gene 2 (LHCA2)	15	Repressed	5.44	2.52	4.97	4.86	3.78	65.74	10.63	12.98	37.48	3	0	0	0	Photosynthesis	0
AT4G37390	42.8904	39.3885	1.07506	0.636786	down	BRU6	134	Repressed	2.75	1.94	2.06	1.47	10.3	46.67	39.78	73.05	-429.9	1	1	1	0	Hormone	0
AT4G36770	28.8778	26.8689	1.07339	0.180769	down	UDP-Glycosyltransferase superfamily protein	345	Repressed	10.2	8.87	2.35	6.48	5.27	14.42	85.27	40.38	53.6	1	1	1	0	Metabolism	0
AT3G12320	461.065	410.807	1.07236	0.769424	down	unknown protein	15	Repressed	2.72	1.92	2.43	3.36	1.92	46.47	17.08	-36.97	46.8	1	3	2	1	Unknown	0
AT1G33590	1106	1031.18	1.07107	0.17828	down	Leucine-rich repeat (LRR) family protein	1	Repressed	6.74	2.93	3.42	3.11	7.19	66.49	57.9	63.19	-7.8	1	1	0	1	Stress	0
AT3G47380	65.7952	61.7022	1.06907	0.512707	down	Plant invertase/pectin methylesterase inhibitor superfamily protein	14	Repressed	2.98	1.56	1.7	1.84	2.06	71.71	64.45	57.58	46.46	1	2	1	1	Metabolism	0
AT2G46340	517.246	483.696	1.06815	0.316319	down	SUPPRESSOR OF PHYA-105 1 (SPA1)	1	Repressed	2.08	1.7	2.55	2.53	1.88	35.13	-44.22	-41.83	18.75	1	1	1	0	Light signaling	0
AT1G33610	16.2019	15.3054	1.06005	0.212052	down	Leucine-rich repeat (LRR) family protein	15	Repressed	2.42	1.35	1.34	1.36	1.51	75.36	75.89	74.41	64.33	1	1	0	1	Signaling	0
AT3G50440	676.655	637.359	1.05955	0.293295	down	methyl esterase 10 (MES10)	4	Repressed	2.75	1.85	1.74	2.3	1.79	51.38	57.75	25.53	55.04	1	1	0	1	Hormone	Jasmonate
AT4G27290	13.6607	12.9277	1.05702	0.355574	down	S-locus lectin protein kinase family protein	1	Repressed	3.59	2.04	2.71	2.24	4.46	59.73	34.09	52.38	-33.27	1	1	0	1	Signaling	0
AT2G25470	17.939	16.965	1.05466	0.516774	down	receptor like protein 21 (RLP21)	345	Repressed	1.49354e+08	115603180	8.39624e+06	2.46924e+07	1.00379e+08	22.6	94.38	83.47	32.79	3	0	0	0	Stress	0
AT2G39730	13332.6	12681	1.05009	0.42906	down	rubisco activase (RCA)	1	Repressed	2.88	1.75	1.73	2.38	2.04	60.39	60.94	26.88	44.87	1	1	1	0	Photosynthesis	0
AT4G22980	16.9804	16.3888	1.04262	0.705597	down	FUNCTIONS IN: molecular_function unknown	15	Repressed	2.46	1.24	2.14	1.26	2	83.35	21.61	82.33	31.62	1	1	1	0	Unknown	0
AT2G29120	18.3797	17.6154	1.04205	0.427135	down	glutamate receptor 2.7 (GLR2.7)	1	Repressed	5	2.19	3.02	2.79	5.52	70.28	49.39	55.35	-12.98	1	2	0	2	Signaling	0
AT1G68830	570.446	542.329	1.03514	0.832481	down	STT7 homolog STN7 (STN7)	15	Repressed	3.89	2.13	3.17	3.9	2.71	60.88	24.8	-0.21	40.86	2	0	0	0	Photosynthesis	0
AT1G54020	17.4114	16.9348	1.02443	0.755373	down	GDSL-like Lipase/Acylhydrolase superfamily protein	15	Repressed	7.53	4.18	3.68	6.23	3.5	51.23	58.98	19.9	61.72	1	1	0	1	Lipid Metabolism	0
AT4G03280	8210	8113.75	1.01153	0.639208	down	photosynthetic electron transfer C (PETC)	15	Repressed	3.53	1.86	2.99	3.24	2.75	66.17	21.4	11.6	30.76	1	2	1	1	Photosynthesis	0
AT4G00750	222.483	221.96	1.00188	0.95163	down	S-adenosyl-L-methionine-dependent methyltransferases superfamily protein	1	Repressed	2.04	1.16	1.95	2.37	1.86	84.47	8.57	-31.61	17.61	1	1	1	0	Stress	0
