# Supplementary material for: Phytochrome activates the plastid-encoded RNA polymerase for chloroplast biogenesis via nucleus-to-plastid signaling
Source: Nat Commun. 2019 Jun 14;10:2629. doi: 10.1038/s41467-019-10518-0 (PMC6570650; doi:10.1038/s41467-019-10518-0)
Supplement: Supplementary file 7 — Supplementary Data 4 [file 41467_2019_10518_MOESM7_ESM.xlsx]

## Sheet: Legend
A	AGI Locus
B	Mean expression value		WT R
C	Mean expression value		rcb-10 R / or hmr-5 R
D	Fold-change as indicated
E	P-value
F	Regulation
G	TAIR Annotation
H-W	from the Supplementary Table 4 by Pfeiffer et al. (2014)

## Sheet: PIF-induced direct targets
RCB-dependent and PIF-induced direct-target genes (51 genes)
AGI	[Col, R](raw)	[rcb10, R](raw)	FC (abs)	p	Regulation	Gene Symbol	final target class	PIF regulation	FC (pifq/wt)	FC (pif345/wt)	FC (pif145/wt)	FC (pif135/wt)	FC (pif134/wt)	contribution PIF1/ (%)	contribution PIF3/ (%)	contribution PIF4/ (%)	contribution PIF5/ (%)	# of sites/promoter	# motifs/single site	# G-Box/single site	# PBE-Box/single site	Functional Annotation II	Functional Annotation II			HMR COexpress?
Downregulated in rcb-10 - the Class B genes - 35 genes
AT5G02540	362.652	61.8007	4.86283	0.0311499	down	NAD(P)-binding Rossmann-fold superfamily protein (SDR)	15	Induced	0.35	0.99	0.4	0.34	1.42	99.02	7.9	-2.06	164.14	1	1	0	1	Metabolism	0			AT5G02540
AT3G43960	291.304	60.3989	4.82131	8.4352e-06	down	Cysteine proteinases superfamily protein	1	Induced	0.47	0.63	0.47	0.51	0.52	31.3	0.52	8.29	10.12	1	1	0	1	Metabolism	0			AT3G43960
AT1G64640	323.189	93.3259	3.51536	0.00054367	down	early nodulin-like protein 8 (ENODL8)	1	Induced	0.37	0.54	0.36	0.43	0.45	27.76	-1.97	9.63	13.5	1	1	0	1	Metabolism	0			AT1G64640
AT4G36360	681.128	208.558	3.47368	0.00926629	down	beta-galactosidase 3 (BGAL3)	5	Induced	0.43	0.81	0.51	0.44	0.67	67.13	13.31	1.98	41.49	1	2	2	0	Metabolism	0			AT4G36360
AT5G18060	305.528	84.3134	3.40946	0.0116159	down	SAUR-like auxin-responsive protein family	15	Induced	0.3	0.49	0.46	0.83	0.5	27.62	23.24	75.4	28.25	1	1	0	1	Hormone	0			AT5G18060
AT4G32280	223.388	62.2313	3.38067	0.0111732	down	indole-3-acetic acid inducible 29 (IAA29)	14	Induced	0.17	0.52	0.26	0.61	0.27	42.6	10.52	53.39	12.67	1	1	1	0	Transcription	unspecified			AT4G32280
AT5G01790	135.574	43.0009	3.16525	0.000100611	down	unknown protein	15	Induced	0.3	0.53	0.44	0.27	0.53	32.82	20.62	-3.86	33.81	1	2	0	2	Unknown	0			AT5G01790
AT1G06350	492.423	158.029	3.12803	0.000585795	down	Fatty acid desaturase family protein	1	Induced	0.13	0.53	0.11	0.08	0.27	46.33	-1.49	-5.82	16.55	1	1	1	0	Lipid Metabolism	0			AT1G06350
AT4G11820	390.401	141.98	2.75871	0.000347379	down	HYDROXYMETHYLGLUTARYL-COA SYNTHASE (HMGS)	14	Induced	0.43	0.68	0.6	0.81	0.52	43.39	29.57	66.85	14.75	2	0	0	0	Photosynthesis	0			AT4G11820
AT4G11190	95.1231	36.2176	2.45437	0.0307976	down	Disease resistance-responsive (dirigent-like protein) family protein	14	Induced	0.18	0.91	0.69	0.6	0.48	89.44	61.56	51.03	36.97	1	1	1	0	Stress	Hormone			#N/A
AT5G66590	175.842	76.1458	2.32126	0.000434165	down	CAP (Cysteine-rich secretory proteins, Antigen 5, and Pathogenesis-related 1 protein) superfamily protein	15	Induced	0.24	0.59	0.26	0.32	0.61	46.41	2.63	11.13	48.26	1	2	1	1	Stress	0			AT5G66590
AT3G54810	259.893	116.93	2.2167	0.000129832	down	BLUE MICROPYLAR END 3 (BME3)	1	Induced	0.45	0.64	0.5	0.46	0.52	35.26	9.04	2.24	11.94	3	0	0	0	Transcription	Hormone			AT3G54810
AT2G46420	90.0133	41.2059	2.16609	0.0018475	down	Plant protein 1589 of unknown function	1	Induced	0.4	0.56	0.37	0.41	0.43	27.06	-4.6	1.98	5.12	1	2	2	0	Unknown	0			AT2G46420
AT4G00820	98.3979	48.4412	2.0322	0.000690538	down	IQ-domain 17 (iqd17)	1	Induced	0.34	0.54	0.44	0.5	0.42	30.63	14.97	23.34	12.11	1	2	2	0	Signaling	0			AT4G00820
AT4G14130	817.035	416.649	2.02698	0.0266162	down	xyloglucan endotransglucosylase/hydrolase 15 (XTR7/XTH15)	135	Induced	0.19	1.08	0.68	0.35	1.28	109.47	60.69	20.33	134.44	1	1	1	0	Cell Wall	0			AT4G14130
AT5G15600	117.906	59.3259	1.99585	0.00100558	down	SPIRAL1-like4 (SP1L4)	4	Induced	0.37	0.31	0.39	0.55	0.13	-8.77	3.5	27.97	-37.48	2	0	0	0	Development	0			AT5G15600
AT1G76240	442.891	224.987	1.97305	0.00590907	down	Arabidopsis protein of unknown function (DUF241)	1	Induced	0.41	0.7	0.54	0.69	0.39	48.74	21.08	47.13	-3.26	1	1	1	0	Unknown	0			AT1G76240
AT1G01120	1866.65	952.682	1.97011	0.00129113	down	3-ketoacyl-CoA synthase 1 (KCS1)	5	Induced	0.38	0.58	0.48	0.5	0.7	32.6	15.8	19.28	51.85	1	1	0	1	Lipid Metabolism	0			AT1G01120
AT4G25260	398.108	213.12	1.90188	0.017318	down	Plant invertase/pectin methylesterase inhibitor superfamily protein	15	Induced	0.22	0.5	0.28	0.41	0.48	35.85	7.2	23.78	33.16	1	2	1	1	Metabolism	0			AT4G25260
AT4G02290	147.081	79.659	1.85926	0.00481557	down	glycosyl hydrolase 9B13 (GH9B13)	1	Induced	0.29	0.89	0.57	0.43	0.67	85.09	39.9	20.28	53.78	1	2	0	2	Metabolism	0			AT4G02290
AT5G55960	295.029	164.66	1.79564	0.000450103	down	unknown protein	1	Induced	0.4	0.72	0.57	0.55	0.57	53.14	29.19	25.73	28.2	1	1	0	1	Unknown	0			AT5G55960
AT4G16780	152.702	84.7153	1.78433	0.00820944	down	homeobox protein 2 (ATHB-2)	145	Induced	0.25	0.58	0.33	0.56	0.48	43.7	10.38	40.66	30.98	2	0	0	0	Transcription	Hormone			AT4G16780
AT2G27360	274.835	154.421	1.77764	0.000279244	down	GDSL-like Lipase/Acylhydrolase superfamily protein	1	Induced	0.4	0.71	0.61	0.53	0.48	51.37	34.89	22.23	12.93	1	1	1	0	Metabolism	0			AT2G27360
AT1G19970	99.429	57.0344	1.74357	1.90842e-05	down	ER lumen protein retaining receptor family protein	1	Induced	0.46	0.8	0.46	0.59	0.64	62.81	0.59	25.17	33.34	1	1	1	0	Transport	0			AT1G19970
AT5G63650	112.576	63.5783	1.72619	0.0267815	down	SNF1-related protein kinase 2.5 (SNRK2.5)	1	Induced	0.31	0.74	0.41	0.24	0.4	62.76	15.15	-9.14	13.81	2	0	0	0	Stress	0			AT5G63650
AT1G77330	848.117	512.651	1.63037	0.0524465	down	2-oxoglutarate (2OG) and Fe(II)-dependent oxygenase superfamily protein	1	Induced	0.14	0.29	0.23	0.23	0.3	17.26	10.28	11.13	18.4	2	0	0	0	Hormone	0			#N/A
AT4G15000	1697.57	1042.22	1.6255	0.00106946	down	Ribosomal L27e protein family	1	Induced	0.44	0.45	0.36	0.38	0.49	2.06	-13.01	-10.29	8.61	1	1	0	1	Metabolism	0			AT4G15000
AT5G66460	116.219	73.1399	1.61107	0.0175023	down	Glycosyl hydrolase superfamily protein	14	Induced	0.4	0.7	0.67	0.57	0.46	49.05	45.34	27.92	8.9	1	2	1	1	Cell Wall	0			#N/A
AT1G19450	550.226	350.806	1.57489	0.0168728	down	Major facilitator superfamily protein	1	Induced	0.43	0.63	0.4	0.52	0.37	35.15	-4.65	15.09	-10.42	1	1	1	0	Transport	0			AT1G19450
AT4G31360	61.8863	39.2041	1.57459	0.00325591	down	selenium binding	4	Induced	0.5	0.81	0.77	0.89	0.47	61.38	54.68	77.72	-6.53	1	1	1	0	Metabolism	0			AT4G31360
AT5G65630	526.626	337.458	1.56256	0.00098016	down	global transcription factor group E7 (GTE7)	1	Induced	0.43	0.69	0.45	0.45	0.4	46.02	4.4	2.89	-5.13	1	1	1	0	Transcription	Development			#N/A
AT4G29700	46.2183	30.075	1.553	0.01707	down	Alkaline-phosphatase-like family protein	5	Induced	0.42	0.82	0.46	0.35	0.77	69.37	6.58	-13.66	59.89	1	1	1	0	Metabolism	0			AT4G29700
AT3G15540	261.496	169.451	1.54178	0.0197322	down	indole-3-acetic acid inducible 19 (IAA19)	14	Induced	0.32	0.52	0.4	0.79	0.43	29.5	11.05	68.81	15.73	1	2	1	1	Transcription	unspecified			AT3G15540
AT1G69295	282.782	187.441	1.51176	0.0243698	down	plasmodesmata callose-binding protein 4 (PDCB4)	1	Induced	0.41	0.82	0.49	0.51	0.58	70.3	14.55	18.19	29.03	1	2	1	1	Metabolism	0			AT1G69295
AT5G58600	130.042	85.5606	1.50834	0.0177753	down	POWDERY MILDEW RESISTANT 5 (PMR5)	1	Induced	0.28	0.51	0.33	0.29	0.46	32.37	6.07	0.62	24.15	1	1	1	0	Stress	Development			#N/A
Upregulalted in rcb-10 - the Class A genes - 16 genes
AT5G14180	40.0565	264.441	6.44995	0.00130523	up	Myzus persicae-induced lipase 1 (MPL1)	5	Induced	0.42	1.64	0.51	0.41	0.57	210.53	15.26	-1.19	25.64	1	1	1	0	Lipid Metabolism	0			AT5G14180
AT5G20710	32.5503	152.791	4.85215	0.00165169	up	beta-galactosidase 7 (BGAL7)	1	Induced	0.4	0.69	0.93	0.63	0.7	48.44	87.58	38.37	49.6	1	1	1	0	Metabolism	0			AT5G20710
AT5G07010	71.5857	269.185	3.98533	0.0107556	up	sulfotransferase 2A (ST2A)	1345	Induced	0.3	0.98	0.59	0.87	1.12	96.95	40.99	80.71	117.56	1	1	1	0	Hormone	0			AT5G07010
AT4G18650	76.645	271.699	3.53203	0.000128796	up	transcription factor-related	1	Induced	0.25	1.02	0.2	0.18	0.1	102.7	-5.54	-8.06	-19.41	1	1	0	1	Transcription	Development			AT4G18650
AT2G45210	119.281	335.397	2.863	0.00342946	up	SAUR36	15	Induced	0.42	0.6	0.75	0.63	0.88	31.99	57.73	36.83	80.2	1	1	1	0	Hormone	0			AT2G45210
AT2G38530	3917.34	9321.16	2.35558	0.0114569	up	lipid transfer protein 2 (LTP2)	15	Induced	0.32	0.71	0.29	0.19	0.66	57.22	-3.72	-19.55	50.42	1	1	0	1	Lipid Metabolism	0			AT2G38530
AT3G53200	18.1168	41.5656	2.25166	0.00847775	up	myb domain protein 27 (MYB27)	14	Induced	0.47	0.96	0.67	0.63	0.65	91.95	37.23	30.13	34.17	1	2	1	1	0	0			AT3G53200
AT3G56350	33.3198	68.8314	2.02534	0.0185572	up	Iron/manganese superoxide dismutase family protein	1	Induced	0.15	0.79	0.1	0.1	0.06	75.93	-5.19	-5.55	-9.49	1	1	1	0	Metabolism	0			AT3G56350
AT1G12080	1140.3	2173.03	2.01842	0.0516285	up	Vacuolar calcium-binding protein-related	134	Induced	0.41	0.68	0.81	1.1	0.44	45.86	67.35	116.55	5.81	1	1	0	1	Unknown	0			#N/A
AT1G62480	1723.99	3299.9	1.92463	0.00295489	up	Vacuolar calcium-binding protein-related	14	Induced	0.41	0.87	0.55	0.69	0.4	77.25	22.92	46.8	-2.86	2	0	0	0	Signaling	0			AT1G62480
AT1G36060	35.0917	64.8953	1.85325	0.000405342	up	Integrase-type DNA-binding superfamily protein	5	Induced	0.41	1.05	1.02	0.92	0.6	108.56	103.33	85.94	33.47	1	2	2	0	Transcription	0			AT1G36060
AT3G46700	48.2138	88.0267	1.83316	0.00133924	up	UDP-Glycosyltransferase superfamily protein	13	Induced	0.42	0.85	0.67	0.58	0.13	74.24	42.9	27.98	-50.3	2	0	0	0	Metabolism	Hormone			AT3G46700
AT3G19580	104.134	177.558	1.72254	0.0112762	up	zinc-finger protein 2 (ZF2)	135	Induced	0.42	0.61	0.59	0.51	0.68	31.91	28.91	15.94	44.17	1	3	3	0	Transcription	Hormone			AT3G19580
AT3G29575	400.842	637.569	1.6255	0.0336657	up	ABI five binding protein 3 (AFP3)	1345	Induced	0.36	0.81	0.69	0.87	0.86	69.78	52.08	79.08	77.77	2	0	0	0	Stress	0			#N/A
AT3G27210	94.4586	149.323	1.58815	0.00640033	up	unknown protein	3	Induced	0.48	0.63	0.63	0.53	0.5	29.81	29.43	9.93	5.01	1	1	1	0	Unknown	0			#N/A
AT2G43060	68.8902	108.22	1.57894	0.00619465	up	ILI1 binding bHLH 1 (IBH1)	1345	Induced	0.36	0.59	0.55	0.54	0.85	35.31	28.66	28.37	76.75	1	2	0	2	Transcription	unspecified			#N/A

## Sheet: PIF-repressed direct targets
RCB-dependent and PIF-repressed direct-target genes (44 genes)
AGI	[Col, R](raw)	[rcb10, R](raw)	FC (abs)	p	Regulation	Gene Symbol	final target class	PIF regulation	FC (pifq/wt)	FC (pif345/wt)	FC (pif145/wt)	FC (pif135/wt)	FC (pif134/wt)	contribution PIF1/ (%)	contribution PIF3/ (%)	contribution PIF4/ (%)	contribution PIF5/ (%)	# of sites/promoter	# motifs/single site	# G-Box/single site	# PBE-Box/single site	Functional Annotation II	Functional Annotation II		HMR coexpression??
Downregulated in rcb-10 -19 genes
AT5G02760	941.17	183.787	4.78581	0.0132236	down	Protein phosphatase 2C family protein	4	Repressed	3.68	1.91	2.87	2.93	3.68	65.92	30.22	28.07	-0.1	1	1	0	1	Signaling	0		AT5G02760
AT5G46690	243.316	62.0519	3.93259	0.000284503	down	beta HLH protein 71 (bHLH071)	5	Repressed	2.15	1.94	1.44	2.93	1.1	18.37	62.05	-66.94	91.56	1	1	1	0	Transcription	unspecified		AT5G46690
AT5G64770	270.173	82.1834	3.27547	0.00512208	down	root meristem growth factor 9 (RGF9)	5	Repressed	5.29	1.51	5.99	10.19	0.81	88.17	-16.42	-114.24	104.43	1	1	0	1	Development	0		AT5G64770
AT2G20570	552.551	173.896	3.1576	0.000451271	down	GBF's pro-rich region-interacting factor 1 (GPRI1)	15	Repressed	2.19	1.65	1.5	2.52	1.78	45.19	57.91	-28.52	34.51	1	3	0	3	Transcription	Photosynthesis		AT2G20570
AT5G38980	2354.05	857.634	2.73744	0.00026324	down	unknown protein	4	Repressed	3.35	1.89	1.79	2.62	4.23	61.98	66.47	31.12	-37.27	1	1	1	0	Unknown	0		AT5G38980
AT4G39940	62.6178	25.2651	2.45575	0.00133025	down	APS-kinase 2 (AKN2)	4	Repressed	3.35	3.11	1.93	1.05	7.17	10.49	60.63	97.9	-162.2	1	1	0	1	Metabolism	0		AT4G39940
AT5G04590	1399.26	656.839	2.11466	0.00140845	down	sulfite reductase (SIR)	1	Repressed	2.14	1.42	1.49	1.48	2.75	63.11	57.18	57.51	-52.98	1	2	2	0	Metabolism	0		AT5G04590
AT4G16370	545.2	263.476	2.07099	0.00331473	down	oligopeptide transporter (OPT3)	1	Repressed	3.4	1.85	2.56	2.77	2.06	64.67	35.06	26.59	55.78	1	2	2	0	Transport	0		AT4G16370
AT1G25220	110.555	53.3862	2.06782	0.000324087	down	anthranilate synthase beta subunit 1 (ASB1)	1	Repressed	6.09	4.33	3.64	2.05	8.97	34.65	48.25	79.41	-56.49	1	1	1	0	Metabolism	0		AT1G25220
AT4G38840	1023.6	502.607	2.0282	0.00441106	down	SAUR14	5	Repressed	2.92	1.25	1.78	2.73	1.52	86.98	59.38	9.57	72.9	1	1	0	1	Hormone	0		AT4G38840
AT4G22690	458.288	254.979	1.79791	0.000228159	down	cytochrome P450, family 706, subfamily A, polypeptide 1 (CYP706A1)	4	Repressed	20.58	9.07	5.78	4.52	32.24	58.79	75.6	82.02	-59.51	1	1	1	0	Metabolism	0		AT4G22690
AT2G43610	367.697	208.531	1.77328	0.031134	down	Chitinase family protein	14	Repressed	2.93	2.01	2.62	1.4	2.53	47.92	16.17	79.38	20.94	1	2	0	2	Stress	0		#N/A
AT1G74670	3953.45	2299.76	1.69006	0.02981	down	Gibberellin-regulated family protein	15	Repressed	5.47	1.5	2.96	5.36	2.28	88.91	56.22	2.55	71.46	1	2	0	2	Hormone	0		AT1G74670
AT4G27300	151.121	88.7705	1.68656	0.00926102	down	S-locus lectin protein kinase family protein	134	Repressed	20.08	7.8	12.16	9.63	16.93	64.34	41.52	54.75	16.53	2	0	0	0	Signaling	0		#N/A
AT1G60590	285.851	165.889	1.65879	0.0680573	down	Pectin lyase-like superfamily protein	5	Repressed	3.71	5.19	2.99	5.68	2.47	-54.48	26.7	-72.35	45.91	1	2	0	2	Cell Wall	0		AT1G60590
AT4G16990	53.3561	32.1736	1.64229	0.0347381	down	RESISTANCE TO LEPTOSPHAERIA MACULANS 3 (RLM3)	5	Repressed	2.96	2.27	2.37	3.87	1.69	35.01	29.99	-46.58	64.85	1	1	0	1	Stress	0		#N/A
AT1G32540	502.371	322.052	1.55969	0.000366375	down	lsd one like 1 (LOL1)	1	Repressed	2.13	1.1	1.6	1.99	1.28	91.58	47.31	12.66	75.4	1	2	0	2	Transcription	Stress		AT1G32540
AT2G18980	422.334	272.85	1.55853	0.0299995	down	Peroxidase superfamily protein	1	Repressed	2.73	0.83	1.94	1.6	0.63	109.84	45.75	65.02	121.38	1	1	0	1	Metabolism	0		#N/A
AT4G03010	42.3607	28.2916	1.49842	0.023563	down	RNI-like superfamily protein	134	Repressed	12.59	7.67	6.32	4.56	10.65	42.46	54.07	69.29	16.7	1	2	1	1	Signaling	0		AT4G03010
Upregulalted in rcb-10 - 25 genes
AT1G79360	86.1246	1003.8	12.3558	0.000460327	up	organic cation/carnitine transporter 2 (2-Oct)	1	Repressed	2.77	1.22	3.86	2.6	2.74	87.82	-61.52	9.64	1.72	1	2	2	0	Transport	0		AT1G79360
AT1G02930	196.784	1685.15	8.75702	0.000709201	up	glutathione S-transferase 6 (GSTF6)	1	Repressed	33.15	15.34	13.55	7.76	65.8	55.41	60.97	78.97	-101.55	1	1	1	0	Stress	0		AT1G02930
AT5G24470	81.0673	331.586	4.00434	0.00134752	up	pseudo-response regulator 5 (PRR5)	4	Repressed	2.73	2.7	3.35	1.28	3.75	1.57	-36.08	83.66	-58.85	1	1	1	0	Transcription	Light		AT5G24470
AT3G45730	65.7162	254.871	3.95891	0.00198206	up	unknown protein	1	Repressed	2.44	1.45	2.23	2.79	3.01	68.46	14.45	-24.09	-39.38	1	2	1	1	Unknown	0		AT3G45730
AT1G76600	256.742	905.226	3.54586	0.000512723	up	unknown protein	13	Repressed	3.94	3.01	2.95	2.16	6.44	31.52	33.76	60.44	-85.06	1	1	1	0	Unknown	0		AT1G76600
AT3G49120	732.997	2409.9	3.32678	0.000387868	up	peroxidase CB (PRXCB)	34	Repressed	4.05	3.76	3.18	1.28	10.74	9.73	28.54	90.77	-219.18	2	0	0	0	Metabolism	0		AT3G49120
AT3G61890	309.369	994.202	3.31358	0.0027375	up	homeobox 12 (HB-12)	1	Repressed	2.16	1.52	3.19	4.06	2.06	55.23	-88	-163.03	8.81	1	1	1	0	Transcription	Development		AT3G61890
AT3G13310	250.069	752.098	3.00689	0.00151127	up	Chaperone DnaJ-domain superfamily protein	1	Repressed	2.23	1.43	3.18	2.27	3.57	65.23	-78.12	-3.56	-109.97	1	1	0	1	Stress	0		AT3G13310
AT1G75490	61.5223	140.107	2.27848	2.12535e-05	up	Integrase-type DNA-binding superfamily protein	14	Repressed	2.16	1.77	1.83	1.31	3.11	33.56	28.16	73.38	-81.78	1	2	1	1	Transcription	Stress		AT1G75490
AT1G80440	1424.04	3166.2	2.2556	0.00317792	up	Galactose oxidase/kelch repeat superfamily protein	1	Repressed	2.66	1.6	3.39	2.55	3.04	63.64	-43.46	6.64	-22.59	1	1	1	0	Signaling	0		AT1G80440
AT3G26210	95.2931	202.435	2.1196	0.0103708	up	cytochrome P450, family 71, subfamily B, polypeptide 23 (CYP71B23)	134	Repressed	2.18	1.81	1.68	1.37	2.25	31.16	42.26	68.19	-6.42	1	1	1	0	Metabolism	0		AT3G26210
AT3G18830	448.664	941.563	2.10893	0.00183047	up	polyol/monosaccharide transporter 5 (PMT5)	3	Repressed	2.62	1.94	2.06	1.46	2.4	41.9	34.61	71.35	13.72	1	1	0	1	Transport	0		AT3G18830
AT4G18170	36.01	74.7867	2.08418	0.000507773	up	WRKY DNA-binding protein 28 (WRKY28)	1	Repressed	7.37	4.76	4.94	3.94	15.45	40.93	38.25	53.87	-126.84	1	3	2	1	Hormone	0		AT4G18170
AT4G19700	62.3254	119.703	1.97736	0.0392544	up	RING	4	Repressed	3.95	4.01	3.18	2.26	7.48	-2.11	25.94	57.17	-119.72	1	1	1	0	Signaling	0		AT4G19700
AT3G14990	3096.86	5932.74	1.92322	0.000807181	up	Class I glutamine amidotransferase-like superfamily protein	4	Repressed	2.82	2.47	3.13	2.11	4.92	19.35	-17.07	39	-115.13	1	1	1	0	Development	0		AT3G14990
AT5G47500	472.222	861.262	1.83635	0.00293485	up	Pectin lyase-like superfamily protein	5	Repressed	3.08	1.95	2.69	7.52	1.19	54.14	18.72	-213.21	91.09	1	1	1	0	Cell Wall	0		AT5G47500
AT3G63380	19.5967	34.9242	1.75191	0.0203498	up	ATPase E1-E2 type family protein / haloacid dehalogenase-like hydrolase family protein	1	Repressed	10.43	7.39	7.38	3.46	11.81	32.24	32.35	73.95	-14.65	1	1	0	1	Signaling	0		AT3G63380
AT5G62360	76.1908	137.277	1.73724	0.0534528	up	Plant invertase/pectin methylesterase inhibitor superfamily protein	5	Repressed	2.28	1.03	1.15	1.31	1.39	97.32	88.6	75.98	69.74	2	0	0	0	Cell Wall	0		AT5G62360
AT4G22070	31.3302	50.6877	1.61537	0.00469644	up	WRKY DNA-binding protein 31 (WRKY31)	1	Repressed	4.98	3.01	3.23	1.67	2.39	49.47	43.91	83.04	64.98	1	1	0	1	Transcription	unspecified		AT4G22070
AT4G36670	297.62	463.663	1.5591	0.000241399	up	Major facilitator superfamily protein	3	Repressed	2.82	1.99	2.17	1.8	3.52	45.9	35.87	55.89	-38.62	1	1	1	0	Transport	0		AT4G36670
AT2G23320	345.543	532.573	1.54854	0.00342329	up	WRKY DNA-binding protein 15 (WRKY15)	1	Repressed	3.78	2.09	2.93	2.44	5.59	60.72	30.35	48.18	-65.21	1	1	1	0	Transcription	unspecified		#N/A
AT5G61590	999.49	1551.58	1.53768	0.0147754	up	Integrase-type DNA-binding superfamily protein	5	Repressed	2.71	1.38	2.43	1.86	1.63	77.56	16.06	49.71	63.24	1	1	0	1	Transcription	Hormone		AT5G61590
AT3G25610	82.4186	125.496	1.53183	0.0143092	up	ATPase E1-E2 type family protein / haloacid dehalogenase-like hydrolase family protein	15	Repressed	17.15	10.43	8.6	5.62	12.83	41.61	52.97	71.37	26.78	1	1	1	0	Transport	0		AT3G25610
AT4G18880	121.515	185.902	1.52855	0.00145083	up	heat shock transcription factor A4A (HSF A4A)	13	Repressed	2.61	1.57	2	1.72	3.26	64.92	38.27	55.67	-39.84	1	1	1	0	Transcription	Stress		AT4G18880
AT1G55020	308.823	458.886	1.51415	0.0860559	up	lipoxygenase 1 (LOX1)	134	Repressed	3.43	2.36	1.9	1.41	4.86	44.31	62.9	83.34	-58.59	1	1	1	0	Hormone	0		AT1G55020

## Sheet: HMR-Induced
HMR-dependent and PIF-induced direct-target genes (58 genes)
AGI Locus	[Col, R](raw)	[hmr5, R](raw)	FC hmr5 vs Col (abs)	p	Regulation	TAIR Annotation	final target class	PIF regulation	FC (pifq/wt)	FC (pif345/wt)	FC (pif145/wt)	FC (pif135/wt)	FC (pif134/wt)	contribution PIF1/ (%)	contribution PIF3/ (%)	contribution PIF4/ (%)	contribution PIF5/ (%)	# of sites/promoter	# motifs/single site	# G-Box/single site	# PBE-Box/single site	Functional Annotation II
Downregulated in hmr-5 - the Class B genes - 41 genes
AT4G32280	223.388	37.2343	5.73312	0.00422954	down	indole-3-acetic acid inducible 29 (IAA29)	14	Induced	0.16787	0.522317	0.255376	0.612133	0.273334	42.5951	10.5158	53.3886	12.674	1	1	1		Transcription
AT5G02540	362.652	56.7599	5.29292	0.0263953	down	NAD(P)-binding Rossmann-fold superfamily protein (SDR)	15	Induced	0.351919	0.993624	0.403149	0.338554	1.41566	99.0162	7.90483	-2.06233	164.138	1	1		1	Metabolism
AT1G64640	323.189	67.499	5.00018	0.00160678	down	early nodulin-like protein 8 (ENODL8)	1	Induced	0.369142	0.544253	0.356702	0.429872	0.454309	27.7576	-1.97193	9.62659	13.5003	1	1		1	Metabolism
AT5G18060	305.528	59.4003	4.84429	0.00490218	down	SAUR-like auxin-responsive protein family	15	Induced	0.299682	0.493109	0.462418	0.827748	0.497491	27.6199	23.2375	75.4037	28.2455	1	1		1	Hormone
AT4G36360	681.128	152.447	4.58036	0.000663794	down	beta-galactosidase 3 (BGAL3)	5	Induced	0.432658	0.813487	0.508157	0.443877	0.668061	67.1252	13.3074	1.97741	41.4922	1	2	2		Metabolism
AT3G43960	291.304	68.8963	4.22869	1.63157e-05	down	Cysteine proteinases superfamily protein	1	Induced	0.468234	0.634688	0.47099	0.512333	0.522046	31.3021	0.518343	8.29297	10.1195	1	1		1	Metabolism
AT1G06350	492.423	130.908	3.7873	0.000475987	down	Fatty acid desaturase family protein	1	Induced	0.12648	0.531203	0.1135	0.0756478	0.271079	46.3324	-1.48601	-5.81928	16.5536	1	1	1		Lipid Metabolism
AT5G01790	135.574	38.9983	3.48046	1.96334e-05	down	unknown protein	15	Induced	0.29546	0.526699	0.440722	0.268254	0.533635	32.8213	20.6179	-3.86152	33.8058	1	2		2	Unknown
AT1G01120	1866.65	696.538	2.6834	5.12712e-05	down	3-ketoacyl-CoA synthase 1 (KCS1)	5	Induced	0.381857	0.583402	0.479554	0.501054	0.702343	32.6049	15.8049	19.283	51.8466	1	1		1	Lipid Metabolism
AT4G14130	817.035	313.496	2.64365	0.00252093	down	xyloglucan endotransglucosylase/hydrolase 15 (XTR7/XTH15)	135	Induced	0.185706	1.07707	0.67989	0.351258	1.28042	109.465	60.6886	20.3308	134.438	1	1	1		Cell Wall
AT4G00820	98.3979	38.1823	2.57766	0.000202687	down	IQ-domain 17 (iqd17)	1	Induced	0.342007	0.543575	0.440483	0.495593	0.421693	30.6338	14.9661	23.3417	12.1105	1	2	2		Signaling
AT1G76240	442.891	174.195	2.55496	0.00225719	down	Arabidopsis protein of unknown function (DUF241)	1	Induced	0.412584	0.698892	0.536402	0.689426	0.393458	48.7403	21.0784	47.1287	-3.25591	1	1	1		Unknown
AT3G21670	726.233	277.964	2.50081	0.0178878	down	Major facilitator superfamily protein	1	Induced	0.127054	0.580838	0.262132	0.376419	0.261141	51.9831	15.4738	28.5659	15.3603	1	2		2	Transport
AT4G11820	390.401	159.998	2.44039	0.000230389	down	HYDROXYMETHYLGLUTARYL-COA SYNTHASE (HMGS)	14	Induced	0.432486	0.678744	0.600281	0.811865	0.51619	43.3924	29.5666	66.8493	14.7492	2				Photosynthesis
AT4G25260	398.108	188.651	2.12736	0.00376157	down	Plant invertase/pectin methylesterase inhibitor superfamily protein	15	Induced	0.22071	0.500103	0.276795	0.406019	0.47916	35.8523	7.19689	23.7792	33.1648	1	2	1	1	Metabolism
AT4G02290	147.081	72.0289	2.05024	0.00168644	down	glycosyl hydrolase 9B13 (GH9B13)	1	Induced	0.287468	0.893771	0.57177	0.431986	0.670636	85.0913	39.9002	20.2823	53.7755	1	2		2	Metabolism
AT1G19970	99.429	49.9515	1.9934	8.81058e-05	down	ER lumen protein retaining receptor family protein	1	Induced	0.457337	0.798192	0.46056	0.59391	0.638258	62.8116	0.59408	25.1672	33.3395	1	1	1		Transport
AT5G66590	175.842	89.5943	1.96413	8.81982e-05	down	CAP (Cysteine-rich secretory proteins, Antigen 5, and Pathogenesis-related 1 protein) superfamily protein	15	Induced	0.236921	0.591087	0.256961	0.321843	0.605214	46.4127	2.62613	11.1288	48.2641	1	2	1	1	Stress
AT5G63650	112.576	56.47	1.95108	0.0176505	down	SNF1-related protein kinase 2.5 (SNRK2.5)	1	Induced	0.307647	0.7422	0.412515	0.244357	0.40324	62.7646	15.1466	-9.14138	13.8069	2				Stress
AT1G18400	69.2862	36.382	1.92406	0.0105098	down	BR enhanced expression 1 (BEE1)	1345	Induced	0.40148	0.557979	0.820385	0.939415	0.857627	26.1477	69.9902	89.8775	76.2126	1	1	1		Transcription
AT2G19660	84.6126	45.6943	1.86562	0.0397314	down	Cysteine/Histidine-rich C1 domain family protein	1	Induced	0.478567	0.739942	0.539487	0.653405	0.623437	50.1262	11.6833	33.5302	27.783	1	2	1	1	Signaling
AT3G54810	259.893	139.452	1.86287	0.000990864	down	BLUE MICROPYLAR END 3 (BME3)	1	Induced	0.449389	0.643521	0.499186	0.461726	0.515117	35.2575	9.04401	2.24057	11.9373	3				Transcription
AT1G19450	550.226	294.285	1.86243	0.000910909	down	Major facilitator superfamily protein	1	Induced	0.429242	0.62984	0.402698	0.515349	0.369757	35.1458	-4.65074	15.0864	-10.4222	1	1	1		Transport
AT5G15600	117.906	64.8939	1.8218	0.00106965	down	SPIRAL1-like4 (SP1L4)	4	Induced	0.369233	0.313945	0.391289	0.54564	0.132803	-8.76524	3.49671	27.967	-37.4829	2				Development
AT2G27360	274.835	152.847	1.82115	0.00941888	down	GDSL-like Lipase/Acylhydrolase superfamily protein	1	Induced	0.399251	0.707864	0.60885	0.532826	0.476941	51.3714	34.8896	22.2347	12.9322	1	1	1		Metabolism
AT1G06850	103.715	57.1582	1.81087	0.00337244	down	basic leucine-zipper 52 (bZIP52)	14	Induced	0.435273	0.720765	0.574687	0.783152	0.517526	50.5539	24.6869	61.6013	14.565	1	1	1		Transcription
AT2G46420	90.0133	50.0392	1.80125	0.0152594	down	Plant protein 1589 of unknown function	1	Induced	0.399583	0.562077	0.371976	0.411456	0.430311	27.0635	-4.59802	1.97747	5.11776	1	2	2		Unknown
AT5G17700	270.222	156.694	1.75044	0.0382167	down	MATE efflux family protein	15	Induced	0.343327	0.606629	0.599758	0.370161	0.525583	40.0963	39.05	4.08626	27.7544	2				Transport
AT2G46780	96.0387	54.7681	1.7467	0.0164236	down	RNA-binding (RRM/RBD/RNP motifs) family protein	14	Induced	0.359921	0.543549	0.427286	0.574741	0.374409	28.6883	10.5245	33.5614	2.26339	3				Transcription
AT3G15540	261.496	153.027	1.72925	0.028492	down	indole-3-acetic acid inducible 19 (IAA19)	14	Induced	0.32013	0.520708	0.395261	0.78794	0.42708	29.5025	11.0507	68.8087	15.7309	1	2	1	1	Transcription
AT4G16780	152.702	88.901	1.71766	0.0263631	down	homeobox protein 2 (ATHB-2)	145	Induced	0.252579	0.579205	0.330147	0.55647	0.484108	43.7005	10.3781	40.6586	30.977	2				Transcription
AT5G55960	295.029	171.834	1.71721	7.20587e-05	down	unknown protein	1	Induced	0.395224	0.716613	0.571773	0.55085	0.565754	53.1418	29.1925	25.7329	28.1972	1	1		1	Unknown
AT1G20450	977.951	576.977	1.69988	0.0246324	down	EARLY RESPONSIVE TO DEHYDRATION 10 (ERD10)	14	Induced	0.286322	0.496669	0.374973	0.46854	0.427609	29.4737	12.4217	25.5322	19.797	1	2	2		Stress
AT3G18750	148.873	88.6844	1.67609	0.0014581	down	with no lysine (K) kinase 6 (WNK6)	1	Induced	0.42936	0.632036	0.54552	0.493807	0.376583	35.5173	20.3561	11.2939	-9.24878	1	2	1	1	Signaling
AT4G31360	61.8863	37.9538	1.62699	0.00279667	down	selenium binding	4	Induced	0.499922	0.806854	0.773375	0.888572	0.467256	61.3768	54.682	77.7179	-6.53212	1	1	1		Metabolism
AT4G29700	46.2183	29.1625	1.61151	0.0252133	down	Alkaline-phosphatase-like family protein	5	Induced	0.423988	0.823574	0.461911	0.345318	0.768951	69.3712	6.58358	-13.6578	59.8882	1	1	1		Metabolism
AT4G15000	1697.57	1055.09	1.60883	0.00276007	down	Ribosomal L27e protein family	1	Induced	0.436802	0.448425	0.363556	0.378844	0.485314	2.06382	-13.0053	-10.2909	8.61363	1	1		1	Metabolism
AT1G04240	412.968	265.988	1.56715	0.0186157	down	SHORT HYPOCOTYL 2 (SHY2)	4	Induced	0.426593	0.536612	0.723189	0.954605	0.505804	19.1868	51.7252	92.0833	13.8141	1	2		2	Transcription
AT1G69295	282.782	182.493	1.54078	0.00470436	down	plasmodesmata callose-binding protein 4 (PDCB4)	1	Induced	0.406878	0.823856	0.493184	0.514765	0.579051	70.3023	14.5511	18.1897	29.0281	1	2	1	1	Metabolism
AT3G50800	33.5821	22.3432	1.51269	0.00929729	down	unknown protein	1345	Induced	0.430608	0.860796	0.616026	0.904229	0.594371	75.5521	32.5642	83.1802	28.7611	1	2	2		Unknown
AT1G74800	97.4748	64.5377	1.51172	0.00113558	down	Galactosyltransferase family protein	1	Induced	0.476498	0.693246	0.533546	0.530927	0.444564	41.4035	10.8974	10.3971	-6.10008	1	2		2	Metabolism
Upregulalted in hmr-5 - 17 genes
AT5G22570	32.8557	51.3263	1.54568	0.0140376	up	WRKY DNA-binding protein 38 (WRKY38)	1	Induced	0.128297	1.34957	0.354839	0.296261	0.250723	140.102	25.9884	19.2684	14.0444	1	1		1	Transcription
AT1G54870	104.134	160.893	1.55652	0.0295931	up	NAD(P)-binding Rossmann-fold superfamily protein	1	Induced	0.167105	1.82433	0.116551	0.0783743	0.112149	198.971	-6.06958	-10.6532	-6.59813	1	1	1		Photosynthesis
AT3G19580	90.7317	141.754	1.56635	0.0260587	up	zinc-finger protein 2 (ZF2)	135	Induced	0.422367	0.606705	0.589388	0.514413	0.677504	31.9126	28.9148	15.9351	44.1695	1	3	3		Transcription
AT1G20900	23.9989	40.0521	1.6305	0.0354606	up	ESCAROLA (ESC)	1	Induced	0.382348	0.573715	0.445807	0.345698	0.529488	30.9829	10.2743	-5.93374	23.8225	3				Transcription
AT4G16160	35.0917	61.4024	1.75424	0.00044446	up	ATOEP16-2	1	Induced	0.145413	1.48555	0.139037	0.107003	0.113191	156.817	-0.746029	-4.49452	-3.77041	1	4	4		Transport
AT1G36060	18.1168	32.2515	1.75997	0.0156942	up	Integrase-type DNA-binding superfamily protein	5	Induced	0.405221	1.05092	1.01979	0.916401	0.604308	108.562	103.327	85.9446	33.4723	1	2	2		Transcription
AT3G53200	19.0431	34.0711	1.79959	0.00220759	up	myb domain protein 27 (MYB27)	14	Induced	0.470872	0.957422	0.667851	0.63032	0.651683	91.9533	37.2271	30.1341	34.1716	1	2	1	1
AT1G62480	1723.99	3088.78	1.80584	0.0026531	up	Vacuolar calcium-binding protein-related	14	Induced	0.413733	0.866605	0.548108	0.6881	0.396947	77.2466	22.9203	46.799	-2.86331	2				Signaling
AT5G66110	31.7372	64.4673	2.01809	0.00138905	up	Heavy metal transport/detoxification superfamily protein	1	Induced	0.446032	0.980471	0.892264	0.670105	0.512319	96.4747	80.552	40.4487	11.9657	1	1	1		Transport
AT4G18650	76.645	166.533	2.04626	0.0436216	up	transcription factor-related	1	Induced	0.245378	1.0204	0.203562	0.184589	0.0988931	102.704	-5.5413	-8.05557	-19.4117	1	1		1	Transcription
AT2G38530	3917.34	8110.73	2.09607	0.00322036	up	lipid transfer protein 2 (LTP2)	15	Induced	0.319998	0.709085	0.29471	0.187081	0.662883	57.2186	-3.71879	-19.5467	50.4241	1	1		1	Lipid Metabolism
AT3G56350	33.3198	79.9568	2.28381	0.0324222	up	Iron/manganese superoxide dismutase family protein	1	Induced	0.145919	0.794449	0.101585	0.0984773	0.0648389	75.9331	-5.19085	-5.55468	-9.49322	1	1	1		Metabolism
AT3G46700	48.2138	113.11	2.34542	0.00105415	up	UDP-Glycosyltransferase superfamily protein	13	Induced	0.420121	0.8506	0.668914	0.582383	0.128463	74.2359	42.9042	27.982	-50.2965	2				Metabolism
AT5G07010	71.5857	178.657	2.67542	0.0262612	up	sulfotransferase 2A (ST2A)	1345	Induced	0.301088	0.978716	0.58754	0.865145	1.12272	96.9547	40.9854	80.7051	117.558	1	1	1		Hormone
AT2G45210	119.281	320.604	2.71561	0.00656057	up	SAUR36	15	Induced	0.416292	0.603	0.753248	0.631244	0.884422	31.9865	57.7267	36.8253	80.1993	1	1	1		Hormone
AT5G20710	32.5503	85.874	2.71622	0.0101617	up	beta-galactosidase 7 (BGAL7)	1	Induced	0.399788	0.690548	0.925436	0.630107	0.697517	48.4429	87.5771	38.3729	49.604	1	1	1		Metabolism
AT5G14180	40.0565	145.228	3.63733	0.00116626	up	Myzus persicae-induced lipase 1 (MPL1)	5	Induced	0.417856	1.64342	0.50668	0.410931	0.567105	210.526	15.2581	-1.1895	25.6379	1	1	1		Lipid Metabolism

## Sheet: HMR-repressed
HMR-dependent and PIF-repressed direct-target genes (48 genes)
AGI Locus	[Col, R](raw)	[hmr5, R](raw)	FC hmr5 vs Col(abs)	p	Regulation	TAIR Annotation	final target class	PIF regulation	FC (pifq/wt)	FC (pif345/wt)	FC (pif145/wt)	FC (pif135/wt)	FC (pif134/wt)	contribution PIF1/ (%)	contribution PIF3/ (%)	contribution PIF4/ (%)	contribution PIF5/ (%)	# of sites/promoter	# motifs/single site	# G-Box/single site	# PBE-Box/single site	Functional Annotation II
Downregulated in hmr-5 - the Class B genes -22 genes
AT1G60590	285.851	54.764	5.05345	0.00173911	down	Pectin lyase-like superfamily protein	5	Repressed	3.71427	5.19313	2.98961	5.67805	2.46818	-54.485	26.6981	-72.3504	45.9089	1	2		2	Cell Wall
AT5G02760	941.17	221.751	3.95754	0.0191716	down	Protein phosphatase 2C family protein	4	Repressed	3.67855	1.91298	2.86904	2.92663	3.68133	65.9151	30.2221	28.0718	-0.103724	1	1		1	Signaling
AT2G20570	552.551	151.245	3.62965	0.000281607	down	GBF's pro-rich region-interacting factor 1 (GPRI1)	15	Repressed	2.18581	1.64994	1.49906	2.52401	1.77661	45.1898	57.914	-28.5211	34.5082	1	3		3	Transcription
AT5G46690	243.316	68.788	3.5703	0.000857407	down	beta HLH protein 71 (bHLH071)	5	Repressed	2.15442	1.94241	1.43812	2.92714	1.09743	18.3651	62.0488	-66.9361	91.5607	1	1	1		Transcription
AT5G38980	2354.05	717.988	3.26894	0.000127723	down	unknown protein	4	Repressed	3.35236	1.89445	1.78865	2.6203	4.22907	61.9766	66.474	31.1203	-37.2695	1	1	1		Unknown
AT5G64770	270.173	82.682	3.247	0.00488359	down	root meristem growth factor 9 (RGF9)	5	Repressed	5.2881	1.50748	5.99201	10.187	0.810238	88.1653	-16.4155	-114.243	104.425	1	1		1	Development
AT4G16370	545.2	223.972	2.42111	0.000464397	down	oligopeptide transporter (OPT3)	1	Repressed	3.40494	1.84961	2.56188	2.76539	2.06339	64.6725	35.0553	26.5933	55.7832	1	2	2		Transport
AT4G39940	62.618	26.435	2.35319	0.00229224	down	APS-kinase 2 (AKN2)	4	Repressed	3.35395	3.10699	1.92675	1.04946	7.17199	10.491	60.6299	97.8987	-162.198	1	1		1	Metabolism
AT5G52570	885.801	391.801	2.2448	0.0054301	down	beta-carotene hydroxylase 2 (BETA-OHASE 2)	15	Repressed	5.56129	3.2017	5.50727	6.86938	3.75832	51.7308	1.18439	-28.6779	39.5277	1	2	1	1	Photosynthesis
AT1G74670	3953.45	1790.02	2.16644	0.00697996	down	Gibberellin-regulated family protein	15	Repressed	5.47178	1.49613	2.95784	5.35786	2.27608	88.9054	56.218	2.54762	71.4637	1	2		2	Hormone
AT4G38840	1023.6	530.037	1.92631	0.00704918	down	SAUR14	5	Repressed	2.9159	1.24948	1.7782	2.73263	1.51924	86.9783	59.3821	9.56533	72.8984	1	1		1	Hormone
AT1G25220	110.555	57.86	1.90772	0.000489689	down	anthranilate synthase beta subunit 1 (ASB1)	1	Repressed	6.09179	4.32765	3.63521	2.04863	8.96801	34.6467	48.2459	79.4055	-56.4876	1	1	1		Metabolism
AT3G27690	5753.68	3096.43	1.87611	0.00778457	down	photosystem II light harvesting complex gene 2.3 (LHCB2.3)	15	Repressed	10.9036	5.34119	9.09642	10.5685	4.63514	56.1657	18.248	3.38453	63.2949	1	1	1		Photosynthesis
AT1G32540	502.371	270.245	1.86946	0.00197185	down	lsd one like 1 (LOL1)	1	Repressed	2.13153	1.09522	1.59618	1.98828	1.27831	91.5848	47.3117	12.6599	75.4039	1	2		2	Transcription
AT5G48540	327.911	184.824	1.77709	0.00128461	down	receptor-like protein kinase-related family protein	13	Repressed	5.42601	2.66166	3.26726	2.69696	6.09247	62.4568	48.7741	61.6593	-15.0579	1	1	1		Signaling
AT5G04590	1399.26	789.286	1.75843	0.00343755	down	sulfite reductase (SIR)	1	Repressed	2.14094	1.42085	1.4886	1.48476	2.74543	63.1136	57.1754	57.5128	-52.9811	1	2	2		Metabolism
AT1G76080	2455.9	1435.07	1.69638	0.00715596	down	chloroplastic drought-induced stress protein of 32 kD (CDSP32)	5	Repressed	6.87315	2.45977	3.8181	5.41305	4.10734	75.145	52.0172	24.8607	47.0924	1	1		1	Photosynthesis
AT3G16000	782.081	465.472	1.66836	0.00904016	down	MAR binding filament-like protein 1 (MFP1)	14	Repressed	2.40773	1.44866	1.80476	1.83588	1.51125	68.1291	42.8326	40.6222	63.6827	1	2	2		Transcription
AT5G06530	1441.25	880.36	1.64361	0.0151253	down	ABC-2 type transporter family protein	1	Repressed	2.25487	1.7165	3.49626	3.85176	2.13134	42.9024	-98.9266	-127.256	9.8441	1	1	1		Transport
AT4G22690	458.288	285.495	1.60801	0.00141252	down	cytochrome P450, family 706, subfamily A, polypeptide 1 (CYP706A1)	4	Repressed	20.5849	9.0712	5.77812	4.52114	32.2389	58.7886	75.603	82.0211	-59.5051	1	1	1		Metabolism
AT5G26200	235.446	148.165	1.60562	0.0246801	down	Mitochondrial substrate carrier family protein	134	Repressed	2.37743	1.55194	2.01555	1.20361	2.14406	59.93	26.2724	85.2184	16.9428	1	1	1		Transport
AT4G03010	42.361	28.338	1.50087	0.0329489	down	RNI-like superfamily protein	134	Repressed	12.5859	7.66661	6.32127	4.55752	10.6512	42.4592	54.071	69.2943	16.6988	1	2	1	1	Signaling
Upregulalted in hmr-5 - 26 genes
AT4G22070	31.33	47.917	1.52028	0.017121	up	WRKY DNA-binding protein 31 (WRKY31)	1	Repressed	4.97966	3.01097	3.23221	1.67487	2.39379	49.4687	43.9095	83.0421	64.9772	1	1		1	Transcription
AT5G47500	472.222	714.15	1.52389	0.00930689	up	Pectin lyase-like superfamily protein	5	Repressed	3.08106	1.95441	2.69151	7.51806	1.18539	54.1383	18.7186	-213.209	91.0915	1	1	1		Cell Wall
AT3G25610	82.419	131.474	1.60255	0.0125742	up	ATPase E1-E2 type family protein / haloacid dehalogenase-like hydrolase family protein	15	Repressed	17.1549	10.4328	8.59802	5.62462	12.8278	41.6101	52.9677	71.3733	26.7848	1	1	1		Transport
AT3G63380	19.597	33.609	1.68348	0.0276079	up	ATPase E1-E2 type family protein / haloacid dehalogenase-like hydrolase family protein	1	Repressed	10.431	7.39046	7.37998	3.45695	11.8123	32.2395	32.3507	73.9481	-14.6466	1	1		1	Signaling
AT1G66890	237.183	396.324	1.68563	0.015975	up	FUNCTIONS IN: molecular_function unknown	15	Repressed	1.98378	1.32415	2.18193	2.12992	1.57969	67.0505	-20.1413	-14.855	41.0753	1	2	2		Metabolism
AT4G18880	121.515	213.801	1.7366	0.011665	up	heat shock transcription factor A4A (HSF A4A)	13	Repressed	2.61306	1.56588	1.99581	1.71501	3.25565	64.9186	38.2654	55.6737	-39.8372	1	1	1		Transcription
AT5G62360	76.191	153.575	1.96132	0.0221381	up	Plant invertase/pectin methylesterase inhibitor superfamily protein	5	Repressed	2.2778	1.03428	1.14567	1.30687	1.38662	97.3172	88.5999	75.9842	69.7431	2				Cell Wall
AT1G55020	308.823	612.182	2.01024	0.0230807	up	lipoxygenase 1 (LOX1)	134	Repressed	3.43421	2.35551	1.90298	1.40544	4.86052	44.3144	62.9046	83.3442	-58.5942	1	1	1		Hormone
AT4G19700	62.325	126.457	2.05053	0.0531006	up	RING	4	Repressed	3.9476	4.00992	3.18312	2.2626	7.47645	-2.11438	25.9355	57.165	-119.719	1	1	1		Signaling
AT5G61590	999.49	2089.49	2.06922	0.00279643	up	Integrase-type DNA-binding superfamily protein	5	Repressed	2.70803	1.38322	2.43375	1.85895	1.62792	77.5635	16.0579	49.7112	63.2369	1	1		1	Transcription
AT3G26210	95.293	204.483	2.09702	0.0308085	up	cytochrome P450, family 71, subfamily B, polypeptide 23 (CYP71B23)	134	Repressed	2.17737	1.81049	1.67977	1.37458	2.25298	31.1605	42.2633	68.1851	-6.42243	1	1	1		Metabolism
AT4G36670	297.62	629.782	2.10598	0.000868187	up	Major facilitator superfamily protein	3	Repressed	2.82101	1.98522	2.16783	1.80318	3.52437	45.8972	35.8694	55.8937	-38.6245	1	1	1		Transport
AT3G14990	3096.86	6624.12	2.14643	0.000517098	up	Class I glutamine amidotransferase-like superfamily protein	4	Repressed	2.82181	2.46935	3.13275	2.11128	4.91927	19.347	-17.0677	39.0017	-115.131	1	1	1		Development
AT1G70420	32.964	72.852	2.16996	0.0251006	up	Protein of unknown function (DUF1645)	3	Repressed	2.79748	1.46051	1.55606	1.01943	4.37341	74.3801	69.0646	98.9188	-87.6747	1	1		1	Unknown
AT4G18170	36.01	80.953	2.20565	0.00966474	up	WRKY DNA-binding protein 28 (WRKY28)	1	Repressed	7.37235	4.76433	4.93515	3.93972	15.4547	40.9271	38.2465	53.8675	-126.835	1	3	2	1	Hormone
AT1G75490	61.522	149.573	2.43056	4.04571e-05	up	Integrase-type DNA-binding superfamily protein	14	Repressed	2.16063	1.77113	1.8338	1.30897	3.10976	33.5592	28.1601	73.3788	-81.7764	1	2	1	1	Transcription
AT3G18830	448.664	1089.08	2.44492	0.000561797	up	polyol/monosaccharide transporter 5 (PMT5)	3	Repressed	2.6197	1.94107	2.05915	1.46405	2.39751	41.8983	34.6082	71.3497	13.7181	1	1		1	Transport
AT1G80440	1424.04	3701.53	2.63673	0.00166493	up	Galactose oxidase/kelch repeat superfamily protein	1	Repressed	2.66321	1.60481	3.38609	2.55269	3.03887	63.636	-43.4627	6.64472	-22.5867	1	1	1		Signaling
AT3G49120	732.997	2446.34	3.31818	0.00222552	up	peroxidase CB (PRXCB)	34	Repressed	4.05293	3.75596	3.1816	1.28182	10.7445	9.72729	28.5408	90.7689	-219.184	2				Metabolism
AT3G61890	309.369	1040.47	3.46195	0.00263455	up	homeobox 12 (HB-12)	1	Repressed	2.16411	1.52122	3.18853	4.06196	2.06151	55.2261	-87.9996	-163.029	8.81347	1	1	1		Transcription
AT3G13310	250.069	925.828	3.73183	0.000290456	up	Chaperone DnaJ-domain superfamily protein	1	Repressed	2.22504	1.42589	3.18202	2.26863	3.57222	65.2343	-78.1185	-3.55866	-109.97	1	1		1	Stress
AT1G76600	256.742	1003.53	3.93397	0.000346517	up	unknown protein	13	Repressed	3.94075	3.01382	2.94784	2.16324	6.44202	31.5203	33.7639	60.4441	-85.0554	1	1	1		Unknown
AT3G45730	65.716	258.613	4.03772	0.00143293	up	unknown protein	1	Repressed	2.43871	1.4538	2.2308	2.78528	3.00533	68.4575	14.451	-24.0895	-39.3847	1	2	1	1	Unknown
AT5G24470	81.067	413.788	5.0805	0.000179034	up	pseudo-response regulator 5 (PRR5)	4	Repressed	2.73031	2.70316	3.3546	1.28274	3.74862	1.56914	-36.0799	83.6596	-58.8516	1	1	1		Transcription
AT1G02930	196.784	1674.63	8.73354	0.000642297	up	glutathione S-transferase 6 (GSTF6)	1	Repressed	33.149	15.3363	13.547	7.76076	65.7951	55.4066	60.9723	78.9706	-101.546	1	1	1		Stress
AT1G79360	86.125	994.467	12.1479	0.000599652	up	organic cation/carnitine transporter 2 (2-Oct)	1	Repressed	2.76793	1.21537	3.85565	2.59755	2.73749	87.8178	-61.5245	9.63735	1.7218	1	2	2		Transport
