# Supplementary material for: Phytochrome activates the plastid-encoded RNA polymerase for chloroplast biogenesis via nucleus-to-plastid signaling
Source: Nat Commun. 2019 Jun 14;10:2629. doi: 10.1038/s41467-019-10518-0 (PMC6570650; doi:10.1038/s41467-019-10518-0)
Supplement: Supplementary file 9 — Source Data [file 41467_2019_10518_MOESM9_ESM.xlsx]

## Sheet: Fig 1
Source Data Figure 1
Fig 1b - Relative chlorophyll content
					OD664.9	OD648.2	Chlrophyll a	Chlorophyll b	Total Chl (ug/ml)		Chlrophyll a amount (ug)	Chlorophyll b amount (ug)	Total Chl amoung (ug)		Chlorophyll a amount (ug/0.1g)	Chlorophyll b amount (ug/0.1g)	Total Chl amoung (ug/0.1g)		Average of Col-0_R amples			Relative Total Chlorophyll Content		AVR	SD
			Col-0_Dark	Repeat 1	0.003	0.003	0.02913	0.05436	0.08349		0.08739	0.16308	0.25047		0.8739	1.6308	2.5047		478.488	Col-0_Dark	Repeat 1	0.523461	Col-0_Dark	0.480952	0.0736275
				Repeat 2	0.003	0.003	0.02913	0.05436	0.08349		0.08739	0.16308	0.25047		0.8739	1.6308	2.5047				Repeat 2	0.523461
				Repeat 3	0.003	0.002	0.03427	0.02888	0.06315		0.10281	0.08664	0.18945		1.0281	0.8664	1.8945				Repeat 3	0.395935
			Col-0_R	Repeat 1	1.017	0.411	12.9899	2.98716	15.9771		38.9697	8.96148	47.9312		389.697	89.6148	479.312			Col-0_R	Repeat 1	100.172	Col-0_R	100	0.703801
				Repeat 2	1.005	0.408	12.8271	2.99904	15.8262		38.4814	8.99712	47.4785		384.814	89.9712	474.785				Repeat 2	99.2261
				Repeat 3	1.018	0.414	12.9893	3.05624	16.0456		38.968	9.16872	48.1367		389.68	91.6872	481.367				Repeat 3	100.602
			phyB9_R	Repeat 1	0.406	0.167	5.17072	1.267	6.43772		15.5122	3.801	19.3132		155.122	38.01	193.132			phyB9_R	Repeat 1	40.3629	phyB9_R	40.4009	0.37391
				Repeat 2	0.407	0.17	5.17015	1.33608	6.50623		15.5104	4.00824	19.5187		155.104	40.0824	195.187				Repeat 2	40.7924
				Repeat 3	0.402	0.166	5.11646	1.27096	6.38742		15.3494	3.81288	19.1623		153.494	38.1288	191.623				Repeat 3	40.0475
			phyAB_R	Repeat 1	0.37	0.15	4.7235	1.0988	5.8223		14.1705	3.2964	17.4669		141.705	32.964	174.669			phyAB_R	Repeat 1	36.5043	phyAB_R	36.3411	0.143345
				Repeat 2	0.367	0.149	4.68409	1.0954	5.77949		14.0523	3.2862	17.3385		140.523	32.862	173.385				Repeat 2	36.2359
				Repeat 3	0.368	0.149	4.69894	1.08804	5.78698		14.0968	3.26412	17.3609		140.968	32.6412	173.609				Repeat 3	36.2829
			phyABCDE_R	Repeat 1	0.037	0.015	0.47235	0.10988	0.58223		1.41705	0.32964	1.74669		14.1705	3.2964	17.4669			phyABCDE_R	Repeat 1	3.65043	phyABCDE_R	3.65043	0.127527
				Repeat 2	0.037	0.014	0.47749	0.0844	0.56189		1.43247	0.2532	1.68567		14.3247	2.532	16.8567				Repeat 2	3.52291
				Repeat 3	0.037	0.016	0.46721	0.13536	0.60257		1.40163	0.40608	1.80771		14.0163	4.0608	18.0771				Repeat 3	3.77796
Fig 1d - Chlorophyll content					OD664.9 (665)	OD648.2 (648)	Chlrophyll a	Chlorophyll b	Total Chl (ug/ml)		Chlrophyll a amount (ug)	Chlorophyll b amount (ug)	Total Chl amoung (ug)		Chlorophyll a amount (ug/0.1g)	Chlorophyll b amount (ug/0.1g)	Total Chl amoung (ug/0.1g)		AVG	SD
			Col-0_Dark	Repeat 1	0.003	0.003	0.02913	0.05436	0.08349		0.08739	0.16308	0.25047		0.8739	1.6308	2.5047	Col-0_Dark	2.3013	0.352299
				Repeat 2	0.003	0.003	0.02913	0.05436	0.08349		0.08739	0.16308	0.25047		0.8739	1.6308	2.5047
				Repeat 3	0.003	0.002	0.03427	0.02888	0.06315		0.10281	0.08664	0.18945		1.0281	0.8664	1.8945
			Col-0_R 1hr	Repeat 1	0.007	0.004	0.08339	0.0504	0.13379		0.25017	0.1512	0.40137		2.5017	1.512	4.0137	Col-0_R 1hr	4.6239	1.0569
				Repeat 2	0.007	0.007	0.06797	0.12684	0.19481		0.20391	0.38052	0.58443		2.0391	3.8052	5.8443
				Repeat 3	0.007	0.004	0.08339	0.0504	0.13379		0.25017	0.1512	0.40137		2.5017	1.512	4.0137
			Col-0_R 6hr	Repeat 1	0.021	0.012	0.25017	0.1512	0.40137		0.75051	0.4536	1.20411		11.5463	6.97846	18.5248	Col-0_R 6hr	16.0711	2.39815
				Repeat 2	0.019	0.01	0.23075	0.11496	0.34571		0.69225	0.34488	1.03713		10.65	5.30585	15.9558
				Repeat 3	0.018	0.008	0.22618	0.07136	0.29754		0.67854	0.21408	0.89262		10.4391	3.29354	13.7326
			Col-0_R 12hr	Repeat 1	0.074	0.032	0.93442	0.27072	1.20514		2.80326	0.81216	3.61542		28.0326	8.1216	36.1542	Col-0_R 12hr	35.041	0.964059
				Repeat 2	0.072	0.03	0.915	0.23448	1.14948		2.745	0.70344	3.44844		27.45	7.0344	34.4844
				Repeat 3	0.072	0.03	0.915	0.23448	1.14948		2.745	0.70344	3.44844		27.45	7.0344	34.4844
			Col-0_R 24hr	Repeat 1	0.17	0.069	2.16984	0.50692	2.67676		6.50952	1.52076	8.03028		65.0952	15.2076	80.3028	Col-0_R 24hr	80.8381	0.927167
				Repeat 2	0.17	0.069	2.16984	0.50692	2.67676		6.50952	1.52076	8.03028		65.0952	15.2076	80.3028
				Repeat 3	0.169	0.072	2.13957	0.59072	2.73029		6.41871	1.77216	8.19087		64.1871	17.7216	81.9087
			Col-0_R 48hr	Repeat 1	0.261	0.105	3.33615	0.75444	4.09059		10.0085	2.26332	12.2718		100.085	22.6332	122.718	Col-0_R 48hr	124.045	1.62959
				Repeat 2	0.275	0.105	3.54405	0.6514	4.19545		10.6322	1.9542	12.5863		106.322	19.542	125.863
				Repeat 3	0.262	0.106	3.34586	0.77256	4.11842		10.0376	2.31768	12.3553		100.376	23.1768	123.553
			phyAB_Dark	Repeat 1	0.003	0.002	0.03427	0.02888	0.06315		0.10281	0.08664	0.18945		1.0281	0.8664	1.8945	phyAB_Dark	2.023	0.222569
				Repeat 2	0.003	0.002	0.03427	0.02888	0.06315		0.10281	0.08664	0.18945		1.0281	0.8664	1.8945
				Repeat 3	0.002	0.003	0.01428	0.06172	0.076		0.04284	0.18516	0.228		0.4284	1.8516	2.28
			phyAB_R 1hr	Repeat 1	0.01	0.007	0.11252	0.10476	0.21728		0.33756	0.31428	0.65184		3.3756	3.1428	6.5184	phyAB_R 1hr	6.2401	0.48203
				Repeat 2	0.01	0.007	0.11252	0.10476	0.21728		0.33756	0.31428	0.65184		3.3756	3.1428	6.5184
				Repeat 3	0.009	0.006	0.10281	0.08664	0.18945		0.30843	0.25992	0.56835		3.0843	2.5992	5.6835
			phyAB_R 6hr	Repeat 1	0.021	0.01	0.26045	0.10024	0.36069		0.78135	0.30072	1.08207		7.8135	3.0072	10.8207	phyAB_R 6hr	10.5424	0.48203
				Repeat 2	0.02	0.009	0.25074	0.08212	0.33286		0.75222	0.24636	0.99858		7.5222	2.4636	9.9858
				Repeat 3	0.021	0.01	0.26045	0.10024	0.36069		0.78135	0.30072	1.08207		7.8135	3.0072	10.8207
			phyAB_R 12hr	Repeat 1	0.05	0.022	0.62942	0.19256	0.82198		1.88826	0.57768	2.46594		18.8826	5.7768	24.6594	phyAB_R 12hr	24.5309	0.432029
				Repeat 2	0.051	0.022	0.64427	0.1852	0.82947		1.93281	0.5556	2.48841		19.3281	5.556	24.8841
				Repeat 3	0.05	0.021	0.63456	0.16708	0.80164		1.90368	0.50124	2.40492		19.0368	5.0124	24.0492
			phyAB_R 24hr	Repeat 1	0.11	0.045	1.4022	0.337	1.7392		4.2066	1.011	5.2176		42.066	10.11	52.176	phyAB_R 24hr	52.3581	0.73956
				Repeat 2	0.109	0.047	1.37707	0.39532	1.77239		4.13121	1.18596	5.31717		41.3121	11.8596	53.1717
				Repeat 3	0.108	0.045	1.3725	0.35172	1.72422		4.1175	1.05516	5.17266		41.175	10.5516	51.7266
			phyAB_R 48hr	Repeat 1	0.177	0.08	2.21725	0.73568	2.95293		6.65175	2.20704	8.85879		66.5175	22.0704	88.5879	phyAB_R 48hr	88.2237	2.23843
				Repeat 2	0.181	0.074	2.30749	0.55336	2.86085		6.92247	1.66008	8.58255		69.2247	16.6008	85.8255
				Repeat 3	0.179	0.082	2.23667	0.77192	3.00859		6.71001	2.31576	9.02577		67.1001	23.1576	90.2577
Fig 1e- qPCR analysis									Raw Ct values													Normalized psbA, psbB, rbcL, rpoB, rpoC1, rpl20 transcript levels relative to PP2A
			Standard Curve	PP2A	PsbA	PsbB	rbcL	rpoB	rpoC1	rpl20				PP2A	PsbA	PsbB	rbcL	rpoB	rpoC1	rpl20				PsbA	PsbB	rbcL	rpoB	rpoC1	rpl20
			STD-1/9	22.8907	7.3	12.32	9.01	17.12	14.94	16.41		Col-0_D	Repeat 1	22.4736	11.8182	15.0998	12.0769	23.9851	19.7204	19.71		Col-0_D	Repeat 1	0.0919117	0.194763	12.0769	0.027135	0.154878	0.252186
			STD-1/9	22.1307	7.23	12.23	8.91	17.04	15.27	16.35			Repeat 2	22.2261	11.8756	15.0466	11.3785	23.219	19.6742	19.62			Repeat 2	0.0884594	0.202523	11.3785	0.047122	0.159878	0.270571
			STD-1/45	25.0273	9.4	13.63	10.31	20.01	17.57	18.06			Repeat 3	22.2247	11.2618	15.0262	12.2337	23.0293	19.8386	19.82			Repeat 3	0.133152	0.205583	12.2337	0.0540214	0.142767	0.230709
			STD-1/45	25.126	9.45	13.56	10.8	19.46	17.69	18.44		Col-0_R	Repeat 1	25.2227	9.70898	13.6102	10.5868	23.0736	20.06	20.3285		Col-0_R	Repeat 1	0.977142	1.51696	1.26844	0.0771059	0.180633	0.266063
			STD-1/225	28.0578	12	16.17	12.65	21.32	19.78	20.43			Repeat 2	25.1533	9.7863	13.6457	10.4475	23.0564	20.0867	20.116			Repeat 2	0.928088	1.47794	1.40799	0.0780643	0.177344	0.393508
			STD-1/225	27.5565	12.15	16.27	12.75	21.61	19.66	20.46			Repeat 3	25.2967	9.90372	13.3496	10.5843	23.0586	20.0673	20.1714			Repeat 3	0.858262	1.83697	1.27079	0.0779446	0.179732	0.429129
			STD-1/1125	30.1925	14.41	18.8	15.61	24	22.19	22.56		phyB9_R	Repeat 1	25.1834	11.797	15.0119	12.5428	23.3325	20.0112	19.9513		phyB9_R	Repeat 1	0.229159	0.510689	0.276086	0.0603025	0.176052	0.289582
			STD-1/1125	30.6917	14.46	18.61	15.2	23.9	22.21	22.49			Repeat 2	25.1387	11.2681	15.044	12.5225	23.3033	19.9903	20.1112			Repeat 2	0.325946	0.498815	0.280313	0.0615871	0.178612	0.255621
													Repeat 3	25.057	11.9282	15.0173	12.6732	23.1362	20.0449	20.1252			Repeat 3	0.209976	0.508691	0.250377	0.0694621	0.172014	0.252858
												phyAB_R	Repeat 1	27.5541	12.6982	17.5272	14.9088	26.293	23.2048	22.3608		phyAB_R	Repeat 1	0.41108	0.365664	0.212952	0.0324503	0.0886834	0.200712
													Repeat 2	27.6994	13.1913	17.5532	14.691	26.251	23.0203	22.2936			Repeat 2	0.31108	0.35876	0.250712	0.0334486	0.100699	0.211527
													Repeat 3	27.6079	13.0924	17.7775	14.6322	26.4217	23.0436	22.2749			Repeat 3	0.439073	0.304274	0.262007	0.0295783	0.099094	0.214622
												phyABCDE_R	Repeat 1	26.3585	14.1795	18.1705	14.8375	24.408	21.0358	21.0879		phyABCDE_R	Repeat 1	0.108445	0.116167	0.114462	0.0642966	0.201199	0.276086
													Repeat 2	26.3933	14.3429	18.1485	14.8031	24.4251	21.2032	20.8434			Repeat 2	0.0972565	0.118059	0.117448	0.0635084	0.179292	0.33409
													Repeat 3	26.8096	13.6018	18.2876	14.9029	24.6006	21.1502	21.0174			Repeat 3	0.159338	0.106597	0.108993	0.0559642	0.185951	0.291689
												YHB_D	Repeat 1	23.009	8.39366	11.6952	8.61452	23.6288	20.2422	21.0023		YHB_D	Repeat 1	1.32139	3.48588	8.61452	0.0707958	0.218254	0.18539
													Repeat 2	22.8379	8.36607	11.6994	8.44683	23.7445	20.3369	20.8671			Repeat 2	1.34591	3.47509	8.44683	0.0651378	0.204478	0.206004
													Repeat 3	22.8982	8.12884	11.7933	8.32373	23.8985	20.3678	21.0478			Repeat 3	1.57633	3.24354	8.32373	0.0582952	0.200171	0.178925
Fig 1f- qPCR analysis									Raw Ct values													Normalized psbA, psbB, rbcL, rpoB, rpoC1, rpl20 transcript levels relative to PP2A
			Standard Curve	PP2A	PsbA	PsbB	rbcL	rpoB	rpoC1	rpl20				PP2A	PsbA	PsbB	rbcL	rpoB	rpoC1	rpl20				PsbA	PsbB	rbcL	rpoB	rpoC1	rpl20
			STD-1/9	22.8907	7.3	12.32	9.01	17.12	14.94	16.41		Col-0_4dD	Repeat 1	24.3099	13.9799	16.8604	14.7342	23.1863	20.73	20.6803		Col-0_4dD	Repeat 1	0.0239578	0.0588102	0.023921	0.0184306	0.0295237	0.81023
			STD-1/9	22.1307	7.23	12.23	8.91	17.04	15.27	16.35			Repeat 2	24.3959	13.9477	17.0347	14.4799	22.9516	20.5981	20.4762			Repeat 2	0.0244768	0.0517451	0.0289418	0.0218265	0.0323306	0.895183
			STD-1/45	25.0273	9.4	13.63	10.31	20.01	17.57	18.06			Repeat 3	24.3464	12.963	16.8909	14.5799	23.2023	20.7076	20.4999			Repeat 3	0.047168	0.0575077	0.0268525	0.0182204	0.0299825	0.895606
			STD-1/45	25.126	9.45	13.56	10.8	19.46	17.69	18.44		Col-0_R1hr	Repeat 1	26.5629	12.9591	16.5838	14.4711	22.9169	20.3857	20.5024		Col-0_R1hr	Repeat 1	0.0743023	0.113213	0.0457764	0.0190686	0.0318867	1.43559
			STD-1/225	28.0578	12	16.17	12.65	21.32	19.78	20.43			Repeat 2	24.1665	12.236	16.6453	14.8098	22.9439	20.7762	20.4559			Repeat 2	0.120283	0.108213	0.0355159	0.0187021	0.0243705	1.45734
			STD-1/225	27.5565	12.15	16.27	12.75	21.61	19.66	20.46			Repeat 3	25.2089	14.0054	16.3919	15.3591	23.0652	20.5469	20.5409			Repeat 3	0.0370086	0.13035	0.0235322	0.0171368	0.0285373	0.824612
			STD-1/1125	30.1925	14.41	18.8	15.61	24	22.19	22.56		Col-0_R6hr	Repeat 1	27.4338	11.4705	16.639	14.1892	22.2853	20.1308	20.4491		Col-0_R6hr	Repeat 1	0.144101	0.078213	0.0406794	0.0278717	0.0352411	1.15432
			STD-1/1125	30.6917	14.46	18.61	15.2	23.9	22.21	22.49			Repeat 2	23.7368	12.523	16.4612	14.0882	22.6079	20.2122	20.5928			Repeat 2	0.0714769	0.0891228	0.0438775	0.0220912	0.0333218	1.31678
													Repeat 3	24.3346	12.696	16.385	14.0551	22.5383	20.4091	20.2799			Repeat 3	0.0636997	0.0942549	0.0449782	0.0232262	0.0290965	1.54583
												Col-0_R12hr	Repeat 1	24.5955	12.302	16.1743	13.1306	21.5882	19.2668	19.8812		Col-0_R12hr	Repeat 1	0.085478	0.113568	0.0928102	0.0397027	0.0550759	1.68513
													Repeat 2	24.4692	12.3981	16.06	13.3719	21.7544	19.4575	19.6936			Repeat 2	0.0801807	0.123515	0.0774563	0.0352221	0.0482989	1.60369
													Repeat 3	24.6688	12.4562	16.1191	12.9927	22.0592	19.3966	20.0505			Repeat 3	0.0771356	0.118269	0.102909	0.0282769	0.0503686	2.04312
												Col-0_R24hr	Repeat 1	24.3456	10.6763	15.1439	12.6384	22.165	19.4056	19.4559		Col-0_R24hr	Repeat 1	0.171715	0.164633	0.0912838	0.0237662	0.0454007	2.01063
													Repeat 2	23.6629	10.6324	15.0569	11.9477	21.6657	19.2038	19.4538			Repeat 2	0.176816	0.175505	0.153161	0.0340544	0.0521682	2.93591
													Repeat 3	24.1137	10.7215	15.0886	12.4162	21.6492	19.2808	19.5119			Repeat 3	0.166627	0.171461	0.10782	0.0344628	0.0494761	2.17924
												Col-0_R48hr	Repeat 1	28.1122	12.4147	16.5546	13.7441	23.8937	21.5634	21.4938		Col-0_R48hr	Repeat 1	0.36602	0.396463	0.270515	0.0438543	0.0658807	4.10614
													Repeat 2	26.3732	12.2711	16.7631	13.7637	23.7202	21.7068	21.523			Repeat 2	0.402763	0.34016	0.266575	0.0496921	0.059688	4.46614
													Repeat 3	26.4922	12.0791	16.4022	14.1505	23.6873	21.7236	21.5075			Repeat 3	0.457714	0.443421	0.199498	0.0508822	0.0590021	3.3812
												phyAB_4dD	Repeat 1	28.999	17.0023	20.4934	17.4635	26.407	24.2013	23.1293		phyAB_4dD	Repeat 1	0.0611055	0.0779374	0.0591151	0.0250912	0.0374841	1.57707
													Repeat 2	28.3006	17.0564	20.406	17.5419	26.0883	24.2905	23.109			Repeat 2	0.058944	0.0831079	0.055742	0.0315681	0.0352506	1.58131
													Repeat 3	28.7628	17.4767	20.8751	17.406	25.9222	24.3426	23.111			Repeat 3	0.04455	0.0588846	0.0617196	0.0355816	0.0340086	1.81483
												phyAB_R1hr	Repeat 1	24.682	14.0034	16.9565	13.4694	23.4773	20.7887	21.0923		phyAB_R1hr	Repeat 1	0.0311556	0.0723938	0.0815176	0.018122	0.0343809	2.37102
													Repeat 2	24.6828	13.8704	16.8107	13.6637	23.442	21.0473	21.268			Repeat 2	0.0340435	0.0805723	0.0704738	0.0185886	0.0287741	2.44921
													Repeat 3	24.9181	14.0801	17.0725	13.6585	23.8191	21.0238	21.2933			Repeat 3	0.0296043	0.066481	0.0707461	0.0141665	0.0292439	2.41918
												phyAB_R6hr	Repeat 1	24.9043	14.3476	17.5999	14.3104	24.6039	22.0499	21.5213		phyAB_R6hr	Repeat 1	0.0243463	0.0443555	0.0426614	0.0094646	0.0169665	2.51445
													Repeat 2	24.6667	13.92	17.487	13.8816	24.4628	21.8847	21.6667			Repeat 2	0.0323687	0.0481909	0.0588293	0.0104774	0.0190104	3.09458
													Repeat 3	24.6378	13.9289	17.5502	13.7206	24.3192	21.9106	21.5256			Repeat 3	0.0321779	0.0460043	0.0663685	0.0116196	0.0186752	3.55384
												phyAB_R12hr	Repeat 1	23.4677	13.5244	16.4226	12.8652	22.9922	20.1917	20.0494		phyAB_R12hr	Repeat 1	0.0208888	0.0522098	0.0624685	0.0138023	0.02785	2.24304
													Repeat 2	23.6081	14.0983	16.3008	13.0242	23.1882	20.4197	20.2334			Repeat 2	0.0142524	0.0570988	0.0554513	0.0119847	0.0238033	2.32957
													Repeat 3	24.1233	13.6997	16.567	12.9444	23.063	20.3652	20.1827			Repeat 3	0.0185866	0.0469582	0.0588681	0.0131157	0.0247142	2.38196
												phyAB_R24hr	Repeat 1	24.9906	14.1232	17.0989	14.1147	25.4102	22.6889	22.1369		phyAB_R24hr	Repeat 1	0.0326275	0.0739603	0.0570141	0.00440186	0.00908471	6.27583
													Repeat 2	24.5878	14.0581	17.5079	14.3818	25.5094	22.6269	22.3756			Repeat 2	0.0340736	0.0547694	0.0466744	0.00409839	0.00948103	4.92292
													Repeat 3	25.3414	14.1756	17.0741	14.127	25.7254	22.6515	22.1277			Repeat 3	0.0315083	0.075315	0.056489	0.0035077	0.00932224	6.0596
												phyAB_R48hr	Repeat 1	24.343	13.045	16.1482	13.1638	23.5555	21.2887	20.8149		phyAB_R48hr	Repeat 1	0.0398176	0.0884642	0.069175	0.0117754	0.016752	4.12937
													Repeat 2	24.0224	12.9813	16.2471	13.2305	23.5555	21.3098	20.9227			Repeat 2	0.0415436	0.0822673	0.0658054	0.0117754	0.01651	3.9858
													Repeat 3	24.2003	13.0927	16.3638	13.4934	24.037	21.2724	21.0549			Repeat 3	0.0385738	0.0755081	0.0540377	0.00832414	0.016941	3.18976
Fig 1g- uncropped images of immunoblots
Fig 1h- uncropped images of immunoblots

## Sheet: Fig 2
Source Data Figure 2
Fig 2b - Hypocotyl measurement				PBG	rcb-1	rcb-2		Fig 2e - Hypocotyl measurement				Col-0	rcb-10
				1.328	2.359	2.011						4.746	6.905
				1.331	2.972	2.325						3.718	6.077
				1.054	2.886	2.524						3.375	6.227
				1.024	2.586	2.491						3.406	5.426
				0.957	2.693	2.489						3.699	6.348
				1.022	2.907	1.761						4.159	6.622
				1.083	2.85	2.251						3.446	5.706
				1.199	3.046	2.103						4.066	6.906
				1.145	2.818	1.881						3.474	5.554
				1.525	2.833	1.393						3.447	5.879
				1.17	2.822	1.531						2.671	5.904
				1.092	2.735	1.759						3.394	5.934
				1.131	2.688	1.695						3.836	5.958
				1.18	1.887	2.153						3.245	5.947
				1.092	2.785	2.035						3.128	5.164
				1.148	2.611	2.311						3.132	5.322
				1.152	2.448	1.925						3.477	6.011
				1.053	3.006	2.121						3.519	5.825
				1.025	2.35	2.374						4.144	5.807
				1.0172	2.283	2.251						3.743	5.571
					2.631							4.683	5.188
			AVG	1.13641	2.676	2.0692						5.654	6.611
			SD	0.133394	0.282236	0.323928						4.289	6.761
												5.233	6.903
												4.4	6.943
												4.411	7.379
												4.923	8.19
												4.209	8.276
												5.312	6.534
												5.085	8.074
												4.948	6.953
												4.629	7.728
												4.482	7.67
												5.236	8.222
												4.898	8.008
												4.049	7.585
												4.706	6.368
												5.049	6.595
												3.792	6.741
												4.449	6.168
												3.272	7.343
												5.332	6.197
												4.998	6.987
												4.034	6.159
												4.87	7.075
												4.262	7.108
												4.865	8.477
												5.098	6.055
												3.991	7.877
												4.799	7.041
												5.275	7.643
												3.98	7.127
												4.121	6.993
													6.644
													6.878
													6.529
													8.405
													7.687
													7.589
													7.826
													6.782
													6.552
													6.801
													7.764
													6.632
													6.686
													6.309
													6.301
													7.917
											AVG	4.24828	6.77354
											SD	0.719959	0.842533
Fig 2f - qPCR analysis									Raw Ct values													Normalized psbA, psbB, rbcL, rpoB, rpoC1, rpl20 transcript levels relative to PP2A
			Standard Curve	PP2A	PsbA	PsbB	rbcL	rpoB	rpoC1	rpl20				PP2A	PsbA	PsbB	rbcL	rpoB	rpoC1	rpl20				PsbA	PsbB	rbcL	rpoB	rpoC1	rpl20
			STD-1/9	22.8907	7.3	12.32	9.01	17.12	14.94	16.41		PBG	Repeat 1	22.4736	11.8182	15.0998	12.0769	23.9851	19.7204	19.71		PBG	Repeat 1	2.90637	3.49287	8.15358	0.265526	0.263174	0.919775
			STD-1/9	22.1307	7.23	12.23	8.91	17.04	15.27	16.35			Repeat 2	22.2261	11.8756	15.0466	11.3785	23.219	19.6742	19.62			Repeat 2	3.08983	4.26766	6.29789	0.26362	0.293897	1.15356
			STD-1/45	25.0273	9.4	13.63	10.31	20.01	17.57	18.06			Repeat 3	22.2247	11.2618	15.0262	12.2337	23.0293	19.8386	19.82			Repeat 3	2.36712	3.9422	9.03832	0.257983	0.266371	1.24278
			STD-1/45	25.126	9.45	13.56	10.8	19.46	17.69	18.44		rcb-1/PBG	Repeat 1	25.2227	9.70898	13.6102	10.5868	23.0736	20.06	20.3285		rcb-1/PBG	Repeat 1	0.0112772	0.0335244	0.0230096	1.65554	1.15066	2.40638
			STD-1/225	28.0578	12	16.17	12.65	21.32	19.78	20.43			Repeat 2	25.1533	9.7863	13.6457	10.4475	23.0564	20.0867	20.116			Repeat 2	0.0135009	0.0300655	0.0191091	1.86298	1.13104	2.3032
			STD-1/225	27.5565	12.15	16.27	12.75	21.61	19.66	20.46			Repeat 3	25.2967	9.90372	13.3496	10.5843	23.0586	20.0673	20.1714			Repeat 3	0.0144003	0.0265828	0.0194664	1.8266	0.984802	2.27965
			STD-1/1125	30.1925	14.41	18.8	15.61	24	22.19	22.56		rcb-2/PBG	Repeat 1	25.1834	11.797	15.0119	12.5428	23.3325	20.0112	19.9513		rcb-2/PBG	Repeat 1	0.0026796	0.0104164	0.00502503	1.28398	0.908974	2.53082
			STD-1/1125	30.6917	14.46	18.61	15.2	23.9	22.21	22.49			Repeat 2	25.1387	11.2681	15.044	12.5225	23.3033	19.9903	20.1112			Repeat 2	0.00229845	0.014037	0.00410692	1.93875	1.19226	2.6642
													Repeat 3	25.057	11.9282	15.0173	12.6732	23.1362	20.0449	20.1252			Repeat 3	0.00263929	0.0179017	0.00334834	1.69383	1.35538	2.64487
												Col-0	Repeat 1	27.5541	12.6982	17.5272	14.9088	26.293	23.2048	22.3608		Col-0	Repeat 1	0.650404	1.38709	1.09385	0.29741	0.334704	2.05414
													Repeat 2	27.6994	13.1913	17.5532	14.691	26.251	23.0203	22.2936			Repeat 2	0.641796	1.70376	1.23317	0.295275	0.34169	1.36023
													Repeat 3	27.6079	13.0924	17.7775	14.6322	26.4217	23.0436	22.2749			Repeat 3	0.604448	1.97332	1.11036	0.321938	0.356101	1.78604
												rcb-10	Repeat 1	26.3585	14.1795	18.1705	14.8375	24.408	21.0358	21.0879		rcb-10	Repeat 1	0.0333647	0.0459789	0.0194416	2.92003	2.05775	5.07564
													Repeat 2	26.3933	14.3429	18.1485	14.8031	24.4251	21.2032	20.8434			Repeat 2	0.0354262	0.0484044	0.0192964	2.73671	3.73596	4.75029
													Repeat 3	26.8096	13.6018	18.2876	14.9029	24.6006	21.1502	21.0174			Repeat 3	0.0253904	0.053646	0.0195878	2.81672	2.7595	5.3835
Fig 2g- uncropped images of immunoblots

## Sheet: Fig 3
Source Data Figure 3
Fig 3b - Hypocotyl length of red light fluence curve
																	Red light fluence rate (umol m-2 s-1)
		Dark	0.17	0.47	0.87	2.8	19.1		Dark	0.17	0.47	0.87	2.8	19.1		Dark	0.17	0.47	0.87	2.8	19.1		Dark	0.17	0.47	0.87	2.8	19.1		Dark	0.17	0.47	0.87	2.8	19.1
	Col-0	12.655	11.472	6.511	4.587	5.953	5.678	rcb-10	12.36	10.265	9.197	7.53	7.111	5.144	PBG	11.932	3.862	1.715	1.782	0.915	0.882	rcb-1/PBG	13.197	7.411	4.991	4.558	3.904	3.559	phyB-9	12.993	9.515	9.055	9.882	8.243	9.738
		12.713	9.165	5.951	4.89	3.794	7.337		13.595	11.461	10.26	8.795	5.463	7.544		9.586	3.544	1.429	1.549	1.285	0.978		9.865	6.946	5.164	4.65	3.161	2.952		12.305	9.856	10.038	8.346	10.405	11.215
		12.285	9.274	5.297	4.378	4.264	5.385		11.927	11.194	11.075	7.482	7.351	7.48		11.273	3.786	1.638	1.538	1.073	1.216		9.916	5.908	5.279	3.665	4.205	3.527		12.131	9.318	9.204	9.753	9.188	10.503
		14.753	6.931	4.983	4.613	3.589	6.219		12.777	10.332	9.934	7.143	7.837	6.677		11.497	3.239	1.843	1.702	1.415	1.047		14.261	6.128	4.884	3.889	2.362	3.802		11.823	8.372	9.216	10.12	8.226	8.426
		7.604	9.354	5.457	6.35	5.929	5.273		13.103	11.12	9.271	8.147	9.053	6.739		11.295	3.139	1.977	1.172	1.492	1.138		11.943	6.988	5.319	3.118	3.149	2.607		11.734	10.674	9.411	11.059	7.802	12.374
		12.249	8.789	3.792	5.31	4.078	4.777		12.947	11.717	11.313	7.168	5.995	7.005		11.475	2.959	1.488	0.882	1.452	0.762		10.241	6.681	5	3.712	3.694	2.999		11.897	11.142	8.852	8.173	9.461	8.61
		13.539	9.772	5.912	5.674	5.107	5.3		11.926	11.116	11.175	9.404	6.991	7.16		12.269	2.887	1.419	1.551	1.199	0.94		10.402	7.109	5.121	3.241	3.665	3.412		12.992	7.929	10.456	8.948	9.588	9.879
		9.974	9.128	5.735	5.791	3.491	4.13		12.145	8.207	9.259	15.363	8.354	7.584		10.284	3.966	1.512	1.959	0.915	1.197		11.937	7.186	4.817	3.025	3.25	3.451		12.179	9.48	7.996	9.463	10	10.436
		12.14	8.791	6.422	5.909	5.392	5.166		13.248	10.486	10.887	7.758	7.428	7.655		11.104	2.474	1.295	1.436	1.025	0.902		10.231	6.509	4.95	4.02	3.5	3.133		12.016	7.79	8.628	9.731	9.514	9.807
		12.776	8.315	6.793	4.851	3.158	6.061		12.605	11.957	9.155	7.424	6.676	6.866		10.391	4.283	2.415	1.696	0.918	1.066		10.222	6.916	4.896	3.998	3.844	3.668		11.844	8.061	6.371	9.945	7.386	10.381
		14.851	8.406	4.307	4.568	6.408	5.488		14.6	11.356	9.063	8.585	8.023	7.362		10.366	4.11	2.68	1.336	1.216	1.146		9.36	6.287	4.832	3.967	2.455	3.012		12.787	8.771	8.732	10.966	8.119	10.933
		14.884	6.429	5.039	4.647	5.121	6.471		12.004	11.311	2.159	8.386	8.999	7.192		9.349	2.958	1.129	1.546	1.345	0.918			7.154	5.924	3.539	3.085	3.575		11.528	7.911	8.548	8.277	8.158	9.659
		13.185	9.283	5.746	6.431	4.696	5.419		13.465	10.076	8.777	8.218	8.322	5.963		10.932	3.186	2.042	0.978	1.293	0.758			7.478	5.43	3.787	3.392	3.637		11.655	8.36	9.508	9.297	7.94	9.03
		10.7	8.224	4.532	4.929	5.665	4.949		10.149	9.224	10.67	10.231	8.307	8.025		10.101	3.287	1.549	1.298	0.891	0.915			7.269	4.597	3.539	3.197	2.904		12.512	7.802	7.565	7.94	9.03	9.027
		13.488	7.867	4.064	5.089	3.535	4.456			11.16	9.765	8.569	7.71	7.081		9.358	3.446	2.238	1.36	1.129	0.857			4.014	4.744	3.546	3.043	3.219		11.876	7.779	7.663	10.903	8.448	9.736
		12.147	8.105	6.318	3.835	6.24	5.865			11.358	8.479	8.003	8.387	6.848		10.523	3.961	2.116	2.718	1.008	0.762			7.452	6.014	4.145	4.805	2.871		13.215	9.031	7.275	9.097	7.548	8.857
		12.074	8.193	4.528	6.386	5.691	3.121			11.371	10.624	7.989	9.003	8.078		11.547	3.212	1.479	1.879	1.316	1.113			6.798	5.145	4.282	2.895	3.921		13.035	8.53	10.767	8.174	9.659	9.777
		11.862	9.74	5.509	5.653	6.535	6.967			13.365	12.064	8.714	8.333	6.821		12.061	4.728	2.952	1.597	1.102	1.417			6.67	4.145	2.293	3.484	3.591		8.192	8.629	10.482	9.98	11.554	9.216
		13.328	7.487	6.974	5.057	4.822	5.304			10.508	10.936	10.096	7.83	7.781		11.446	4.64	2.498	1.424	0.915	0.857			7.462	3.057	3.048	3.324	3.317		11.049	8.791	6.334	9.869	10.618	10.973
		12.906	9.603	6.817	3.942	6.381	5.141			8.695	11.384	8.579	7.64	7.642		9.484	2.962	2.5	1.146	0.787	1.138			5.071	4.864	3.169	3.592	2.691		12.43	10.431	9.235	8.079	9.191	10.717
		13.069	6.399	6.115	6.312	5.728	4.455			10.716	9.734	7.724	9.495	5.539		11.257	3.468	1.8	1.18	0.958	0.988			6.777	5.002	3.121	3.293	3.276		11.808	8.706	9.649	9.074	9.205	8.07
		12.158	9.377	5.98	4.858	5.285	5.946			12.737	10.107	9.246	9.068	7.558		12.741	4.322	2.094	1.544	1.355	1.075			5.499	4.339	4.507	3.889	3.457		12.208	9.201	8.976	8.955	9.312	9.844
		13.06	8.824	3.437	6.801	6.275	5.878			9.906	9.069	8.751	9.253	4.8		12.599	2.859	1.864	1.23	1.436	0.787			6.477	4.562	4.924	2.957	2.956		11.709	10.131	7.678	7.703	7.902	10.375
		10.949	6.87	5.608	5.83	6.639	5.111			10.236	10.96	9.022	6.909	7		11.58	3.097	2.224	1.293	1.056	0.902			8.834	5.719	4.171	3.347	3.301		12.618	8.388	8.542	7.837	10.18	10.01
		12.679	5.611	8.029	4.443	5.076	5.615			10.848	9.303	8.059	7.901	6.118		7.372	2.473	2.516	1.27	0.981	0.848			6.54	4.333	4.752	2.372	2.606		11.423	8.764	9.993	8.435	10.131	10.23
		13.01	10.137	6.361	6.43	5.402	4.772			11.188	8.8	7.744	9.28	9.368		11.713	5.51	1.538	1.34	0.821	0.634			8.228	3.844	4.43	2.425	3.057		11.303	10.201	7.393	8.433	9.364	9.67
		13.914	8.182	5.909	5.046	5.059	5.991			12.621	8.562	8.602	8.404	7.401		10.335	3.761	2.101	1.295	1.172	1.295			6.062	5.049	3.331	3.17	2.333		11.117	7.86	9.876	9.681	9.699	9.219
		11.972	8.929	5.4	6.401	5.896	5.72			11.81	9.031	7.159	5.425	8.851		11.941	3.009	1.773	1.853	1.172	0.988			6.881	4.239	3.382	2.721	3.156		11.716	7.931	8.3	9.712	9.731	10.166
		13.098	9.033	5.721	5.552	5.606	7.299			11.357	11.519	10.597	6.818	7.332		9.858	5.246	1.67	1.742	0.697	0.851			6.188	5.489	3.029	4.18	3.331		12.007	10.085	8.621	7.908	9.887	10.623
		13.159	9.155	5.577	6.384	4.033	7.892			11.462	10.09	8.811	7.749	6.754		11.715	3.259	2.823	1.891	0.915	1.008			5.93	5.235	3.118	3.607	3.219		13.052	9.094	10.381	9.102	9.741	10.509
		11.742	9.09	7.57	5.363	6.265	6.057			10.767	8.299	10.657	8.401	7.352		10.568	2.005	2.016	2.12	1.073	0.86			6.056	3.859	3.699	2.581	2.958		11.301	10.02	9.259	9.299	8.896	10.956
		13.684	8.625	6.646	6.606	6.388	6.038			12.7	8.426	8.517	8.896	6.583		11.285	3.54	1.766	1.199	0.918	1.047			6.515	5.788	3.867	3.188	2.804		12.993	10.354	10.538	9.602	9.463	10.502
		12.194	9.378	7.252	5.164	6.441	5.849			11.845	10.715	9.307	6.47	8.551		12.002	3.362	2.032	1.606	0.945	1.146			5.86	4.765	3.702	3.374	3.327		13.571	8.249	12.43	9.639	9.332	11.817
		13.709	8.853	6.42	7.133	4.498	6.301			12.51	9.982	10.418	7.045	6.858		11.589	3.511	2.212	1.546	1.199	1.285			6.48	3.817	4.325	3.555	2.79		12.543	9.145	9.613	9.214	7.842	9.002
		13.602	9.18	5.316	6.478	4.105	4.268			10.174	8.535	9.973	7.522	7.729		11.306	3.53	2.311	1.129	1.205	1.059			7.454	5.391	3.602	1.848	3.121		12.813	8.367	9.595	8.207
		13.322	7.88	7.092		5.102				10.398	10.341	9.647	8.175	9.26		9.992	4.55							5.352	4.904	3.609	4.036	2.635		12.629	9.622	9.094	8.899
		13.401	7.648	7.043						9.653		8.836	9.331	8.631		9.895								7.899	5.174	3.686				12.695	9.232	10.766	8.343
		11.344	7.674	7.511						12.615		10.254	9.689	8.045		7.356								7.524	5.029					12.354			12.621
		12.234	7.408	8.337						11.625		8.599	9.549	6.697		11.357								7.314	3.652					11.722
		12.654	9.044							10.428		10.293	6.597	6.075										7.549	4.268					12.254
		11.477	7.438							11.943		9.138	8.178												5.526					11.241
		12.329	10.875							11.774		8.752	7.332												4.446					12.439
			9.616							9.539		9.474	9.2																	12.43
			7.639							11.007		8.823	9.101																	12.36
										10.454			9.493
										9.922
										12.063
										12.544
										10.068
	AVG	12.5922	8.57257	5.949	5.47689	5.21242	5.5914	AVG	12.6322	11.065	9.69222	8.9088	8.00209	7.22872	AVG	10.8393	3.55919	1.96154	1.5082	1.10269	0.993771	AVG	11.0523	6.7214	4.84769	3.74178	3.29303	3.17153	AVG	12.1023	9.01411	9.08216	9.22805	9.14009	10.0084
	SD	1.29968	1.16334	1.12806	0.865892	1.00957	0.959069	SD	1.04081	1.08676	1.65206	1.39146	1.10369	0.985739	SD	1.21337	0.759013	0.448322	0.3556	0.206426	0.175408	SD	1.56465	0.890303	0.634113	0.577211	0.602127	0.373163	SD	0.857607	0.925442	1.27406	1.05318	0.972273	0.94394
Fig 3d - Hypocotyl length of far-red light fluence curve
																	Far red light fluence rate (umol m-2 s-1)
		Dark	0.1	0.2	0.7	120	3.5		Dark	0.1	0.2	0.7	120	3.5		Dark	0.1	0.2	0.7	120	3.5		Dark	0.1	0.2	0.7	120	3.5		Dark	0.1	0.2	0.7	120	3.5
	Col-0	14.274	12.889	7.45	3.534	1.93	3.278	rcb-10	14.955	14.628	10.591	6.841	6.164	5.365	PBG	13.6	10.477	7.571	3.231	2.604	2.113	rcb-1/PBG	10.301	6.718	8.425	8.134	7.85	7.476	phyA-211	12.971	13.268	13.767	14.468	13.194	13.718
		13.629	12.71	6.71	2.922	2.188	1.278		12.882	13.421	11.352	4.709	6.852	4.983		13.067	10.326	8.417	2.983	3.143	2.042		9.998	9.339	10.089	8.55	9.178	6.998		11.7	13.643	12.889	12.643	13.052	13.774
		13.401	13.348	6.187	2.869	1.95	1.965		13.623	14.479	12.021	5.499	7.504	4.5		12.491	7.368	9.401	3.266	3.618	2.581		9.942	8.987	9.735	8.586	9.166	6.771		11.877	12.985	13.171	13.009	12.999	13.625
		14.299	14.641	7.329	2.787	1.888	1.72		13.449	15.185	12.019	7.885	7.213	6.204		13.002	10.943	7.388	4.645	2.797	1.831		12.844	8.682	8.162	8.605	7.266	7.198		12.575	12.982	12.295	13.669	12.649	11.954
		12.392	13.166	8.679	1.313	1.793	2.813		14.009	13.842	7.745	6.39	6.103	4.617		13.445	11.138	7.494	2.708	3.16	2.653		12.606	7.793	9.344	7.921	8.019	6.985		12.993	12.869	13.358	13.464	12.574	12.555
		13.604	13.058	6.165	2.299	2.039	1.667		14.713	10.985	11.562	4.987	7.107	4.272		10.835	9.807	8.893	3.049	2.168	1.947		12.43	7.036	9.146	7.677	7.184	7.813		12.856	12.468	13.515	13.805	13.032	14.231
		12.646	15.166	8.779	2.366	1.649	1.605		12.528	11.98	11.724	3.746	6.637	4.492		14.908	10.176	7.011	2.771	2.542	2.183		10.844	9.134		8.401	6.475	6.162		12.372	13.224	13.39	13.746	14.132	13.48
		13.643	13.022	7.408	2.679	1.619	1.313		13.818	13.301	10.152	7.828	6.644	6.486		11.161	11.405	6.828	4.177	1.835	1.725		11.38	12.583		8.522	7.867	6.454		11.78	12.591	13.036	13.91	13.614	13.552
		13.827	13.794	8.256	3.04	2.038	2.188		11.504	9.629	9.748	8.815	6.614	4.574		10.247	8.979	8.631	4.498	2.94	1.48		11.642	9.986		7.567	7.403	8.269		12.306	13.458	13.616	12.002	14.113	11.639
		12.545	13.182	8.192	2.147	2.458	2.124			13.125	11.999	6.69	4.718	6.171		12.588	9.51	7.723	3.603	3.494	1.738		11.719	10.399		8.934	7.85	6.987		11.816	13.256	12.827	12.077	13.599	12.449
		14.088	10.762	6.883	3.167	1.486	1.471				11.827	7.568	6.232	5.072		10.128	10.266	7.649	3.98	3.087	1.765		14.029	10.456		9.384	8.185	7.386		13.012	12.841	13.104	13.049	11.565	13.734
		13.413	10.278	5.69	2.185	2.068	1.357				10.896	6.203	7.18	4.817		14.311	10.512	8.987	4.188	2.858	1.582			10.653		8.372	8.471	6.266		13.624	13.227	13.148	13.199	12.144	13.82
		14.715	11.229	8.073	4.455	1.863	1.877				7.132	4.582	7.135	5.824		12.753	9.099	9.64	2.772	3.437	2.286			14.138		7.517	8.609	7.962		13.133	12.485	11.919	13.297	12.374	11.781
		12.968	9.987	8.87	2.261	2.2	2.703				12.813	6.321	7.295	6.079		11.661	11.183	7.026	3.181	3.313	1.786					7.719	8.195	7.614		12.847	11.963	13.126	13.233	11.324	13.601
		13.42	12.42	6.799	1.618	1.586	2.275				12.619	4.578	6.542	5.99		11.078	9.997	7.117	4.437	2.145	2.052					10.007	7.532	6.461		14.476	13.473	12.392	11.401	13.369	13.79
		13.082	13.689	8.603	2.043	2.298	1.111				12.099	7.126	5.988	3.592		11.333	10.567	10.523	3.107	3.323	2.298					7.875	7.832	6.254		14.022	11.929	12.538	12.017	12.662	13.872
		12.604	12.295	6.639	2.533	2.486	1.976				12.418	7.139	6.021	4.594		13.123	10.487	8.575	3.553	3.217	2.391					6.476	8.138	6.731		13.995	12.855	12.718	13.44	12.957	13.232
		13.232	13.861	7.767	2.496	2.954	1.912				10.842	6.5	7.547	5.212		12.086	9.618	6.681	3.663	3.012	2.394					8.148	8.726	6.477		12.797	12.976	12.923	12.111	13.745	13.244
		13.315	12.882	9.243	3.864	1.95	2.094				12.237	5.938	6.323	5.004		13.42	11.259	7.107	3.372	2.608	3.027					8.553	7.145	6.361		11.94	12.453	12.961	13.476	13.281	13.807
		13.809	12.169	7.861	4.145	1.72	0.931				11.761	5.734	6.443	3.669		12.772	12.388	8.027	2.753	3.125	1.798					7.179	7.982	6.799		13.371	12.363	11.896	12.78	11.615	14.172
		12.474	14.156	7.478	1.843	2.497	2.606				9.147	6.066	7.055	3.974		10.418	10.658	10.105	3.949	2.899	2.224					9.203	8.266	7.877		14.295	11.948	12.697	13.352	11.96	12.923
		14.352	12.312	8.984	2.958	1.803	2.016				9.185	2.915	4.943	4.011		11.626	10.619	8.789	4.088	3.335	1.388					8.261	8.367	7.144		13.994	12.71	14.176	13.377	12.675	13.989
		13.609	11.903	8.005	3.163	1.886	2.463				11.019	4.85	4.734	4.547		11.296	10.071	10.144	3.092	2.769	1.982					8.318	7.662	6.896		12.333	12.124	12.875	11.84	12.887	13.408
		14.006	12.571	6.914	2.89	3.325	1.943				13.384	6.772	5.201	4.755		14.845	9.086	7.55	3.437	2.848	2.343					7.81	8.664	6.158		12.214	12.858	13.482	12.578	13.138	14.014
		12.032	13.178	7.692	1.266	2.456	2.233				9.308	5.72	5.356	5.298		13.134	11.224	9.315	3.855	2.226	2.705					8.429	7.808	6.861		13.073	12.752	11.675	12.769	10.539	12.924
		13.253	11.574	7.947	2.63	1.374	2.551				9.319	4.608	6.586	5.18		11.958	11.304	8.142	3.637	2.109	1.653					7.817	7.307	6.325		14.105	12.425	11.702	13.606	12.392	12.752
		13.603	13.228	8.917	3.551	2.042	2.352				12.816	5.626	5.818	6.486		12.468	11.185	9.148	4.52	2.603	1.842					7.144	7.748	7.712		12.544	13.224	12.216	13.348	11.074	15.426
		11.786	12.966	9.865	3.262	1.233	1.829				10.211	6.984	5.938	4.795		12.633	10.393	9.581	3.451	3.008	1.388					7.413	7.769	6.853		11.893	13.038	12.924	14.139	11.734	13.539
		14.896	12.88	7.615	2.08	2.624	2.266				12.699	6.35	7.082	5.98		9.658	12.474	7.961	3.851	2.848	1.113					6.546	7.495	5.874		12.358	13.119	11.505	11.224	11.928	13.805
		13.84	11.864	8.435	2.495	2.363	1.586				10.386	8.893	7.83	5.779		10.549	12.634	8.449	3.568	2.496	1.915					7.911	9.251	4.992		12.234	13.451	13.034	12.074	12.284	13.141
		14.017	13.906	8.515	1.886	1.923	1.519				10.102	8.029	6.613	6.403		11.174	10.748	6.871	3.817	2.5	2.582					7.347	7.83	6.785		13.034	12.969	14.426	12.48	12.512	14.411
		13.147	14.229	10.188	2.332	1.317	1.879				11.452	7.071	6.693	5.988		14.435	10.274	6.67	3.924	2.467	1.625					7.972	8.586	8.467		12.993	12.124	12.447	13.219	13.787	11.781
		13.781	13.554	6.729	3.03	1.539	1.72				11.998	6.699	6.006	2.759			9.809	8.517	4.417	3.313	2.471					7.131	8.335	6.499		12.567	13.335	12.438	13.19	12.008	12.021
		14.146	12.903	8.298	3.159	1.899	2.208				12.963	8.138	5.121	4.732			12.501	9.71	3.195	3.117	1.039					7.054	7.417	7.612		13.429	12.556	13.324	12.403	12.858	11.895
		13.388	13.151	7.214	2.225	2.95					11.718	7.77	6.868	4.505			10.077	7.556	3.915	2.927						8.748	6.412	8.088		13.66	12.687	12.027	12.212	11.786	13.365
		12.595	14.409	7.573							12.566	7.039	8.665	5.56				8.873	2.829	3.519						7.989	7.967	7.252		12.398	12.62	11.981	14.125	12.459	12.955
		12.127	13.318	6.054							11.006	7.864	5.582	4.993					4.534	2.916						8.193	6.935	6.451		13.39	13.353	11.748	12.632	12.115	13.557
		13.534	14.231	8.351							11.327	6.716	7.411	5.001					4.448	3.439						7.647	7.81	6.918		11.967	12.136	13.236	11.962	11.394	13.958
		13.819	11.049	7.21							10.957	6.44	7.049	5.445					3.909	2.979						8.251	7.892	7.072		12.992	11.917	13.871	12.648	12.168	13.441
			13.083	7.072							10.726	8.983							3.146	4.248						7.64	7.744			12.793	12.831	13.208	12.136	12.793	13.168
			12.857	9.287															3.553	2.834						8.05	8.083			13.631	13.613	14.518	12.343	12.7	12.247
			14.784	8.274															2.789							8.382				12.811	12.306	12.361	12.662	12.955	12.964
			13.461																4.385											11.437	13.623	12.575	13.387	12.706	13.728
			13.127																5.037											11.221	11.246	11.314	12.975	12.568	13.933
			12.404																3.918											12.59	11.965	12.071	11.742	12.949	12.387
																			3.719											11.661	13.596	12.495	11.554	12.292	14.05
																			3.303											12.695	11.643	12.984	12.917	13.531	14.059
																			3.559											11.668	11.37	12.687	14.179	12.458	13.963
																			3.317											13.167		11.646	12.564	12.023	12.899
																			3.308															12.462	13.273
																			3.52															12.575	13.604
																			4.068																13.104
	AVG	13.4182	12.9255	7.81429	2.67123	2.03983	1.96556	AVG	13.4979	13.0575	11.1462	6.4653	6.48238	5.06944	AVG	12.2563	10.5303	8.27972	3.65375	2.92259	1.99829	AVG	11.6123	9.68492	9.15017	8.03293	7.91271	6.95538	AVG	12.7676	12.726	12.7802	12.866	12.5824	13.3214
	SD	0.730745	1.12741	1.03151	0.730899	0.475945	0.509869	SD	1.07686	1.7332	1.40922	1.39335	0.879957	0.861401	SD	1.40172	1.08285	1.08661	0.572533	0.474026	0.463484	SD	1.29559	2.07517	0.74342	0.707647	0.640126	0.713443	SD	0.789717	0.609656	0.747194	0.779827	0.757906	0.773342
Fig 3f - Hypocotyl length		Col-0	rcb-10	phyB-9	rcb-10/phyB-9			Fig 3h - Hypocotyl length				Col-0	rcb-10	phyA-211	rcb-10/phyA-211		Fig 3j - Hypocotyl length			YHB	PBG	rcbl-1/YHB		Fig 3l - Hypocotyl length				Col-0	rcb-10	hmr-5	rcb-10/hmr-5
		4.239	5.355	8.879	8.954							0.585	2.839	10.28	11.439					1.747	6.426	11.928						4.746	6.905	5.125	5.51
		3.687	4.476	9.516	7.16							0.639	2.523	11.921	11.38					2.81	5.732	10.947						3.718	6.077	5.105	5.079
		4.371	5.68	9.784	8.336							0.513	3.09	10.417	10.715					1.577	5.018	9.061						3.375	6.227	4.802	5.676
		3.061	4.682	9.373	6.845							0.724	2.766	11.661	11.782					2.147	4.578	10.534						3.406	5.426	4.827	5.961
		4.414	4.623	9.512	7.174							0.667	2.621	12.036	12.87					2.01	4.88	11.418						3.699	6.348	5.551	5.256
		5.081	5.67	9.318	7.405							0.689	2.382	11.433	11.532					1.215	5.072	11.92						4.159	6.622	5.124	5.179
		4.099	5.503	8.478	7.062							0.713	2.648	10.917	12.574					1.604	4.838	9.138						3.446	5.706	5.523	5.833
		4.185	5.147	8.512	8.953							0.756	2.27	10.717	12.67					1.607	6.249	8.739						4.066	6.906	5.253	5.033
		4.537	5.184	9.442	6.835							0.934	2.292	11.479	13.478					1.48	6.493	11.311						3.474	5.554	4.958	5.16
		5.126	5.901	9.902	7.655							0.768	2.982	11.665	13.68					1.434	5.263	11.985						3.447	5.879	4.63	5.38
		4.632	5.929	9.488	8.374							0.642	3.355	10.678	7.105					1.496	4.872	10.523						2.671	5.904	5.19	3.994
		4.897	4.585	9.532	7.295							0.724	2.831	10.96	11.4					1.816	6.031	12.198						3.394	5.934	5.163	5.531
		3.53	4.731	7.972	8.632							0.667	2.829	10.676	11.923					2.049	5.673	9.656						3.836	5.958	4.476	5.259
		3.666	4.573	8.221	7.741							0.593	2.866	10.852	12.034					1.209	5.711	10.557						3.245	5.947	4.348	5.831
		4.689	6.427	9.769	8.676							0.705	1.715	11.026	10.66					1.909	5.392	8.502						3.128	5.164	5.071	4.736
		4.968	5.456	9.124	8.335							0.883	2.95	12.41	9.899					1.697	5.549	12.025						3.132	5.322	5.711	5.989
		4.733	5.346	8.45	7.56							0.855	2.962	10.689	11.022					1.91	4.267	11.345						3.477	6.011	6.333	5.185
		2.829	5.989	8.953	7.966							0.947	3.412	11.625	10.266					1.367	5.886	11.462						3.519	5.825	6.09	5.929
		3.057	5.671	9.993	6.302							0.565	2.864	10.876	12.887					1.717	4.752	9.438						4.144	5.807	5.932	5.814
		3.43	5.665	8.323	9.053							0.48	3.387	11.905	10.797					1.165	6.636	11.268						3.743	5.571	5.286	6.08
		3.342	5.845	8.867	7.079							0.555	3.289	10.949	10.65					1.248	3.78	9.764						4.683	5.188	5.169	5.499
		3.403	6.49	8.265	8.702							0.616	3.472	11.358	13.014					1.24	4.822	11.305						5.654	6.611	5.199	6.043
		3.296	5.245	8.868	7.583							0.733	3.227	10.592	11.607					1.256	4.897	11.564						4.289	6.761	5.659	5.935
		3.69	5.73	8.936	9.688							0.786	2.622	10.868	10.598					1.617		11.382						5.233	6.903	5.048	5.062
		2.507	6.909	8.173	7.5							0.71	2.925	11.595	12.468					0.853		11.533						4.4	6.943	5.16	5.417
		2.815	6.479	8.25	8.402							0.718	3.131	11.49	11.358					1.165		10.395						4.411	7.379	6.033	5.029
		3.155	6.465	8.51	8.115							0.784	3.156	11.516	11.789					1.987		9.363						4.923	8.19	6.101	5.243
		3.64	5.685	8.262	8.522							0.781	2.545	10.433	13.214					2.056		12.355						4.209	8.276	5.292	6.386
		3.937	4.638	9.799	8.808							0.572	2.394	10.474	12.01					2.396		12.15						5.312	6.534	5.028	5.938
		3.803	6.022	8.971	8.529							0.785	2.867	11.485	12.559					1.994		11.692						5.085	8.074	6.449	5.352
		3.06	5.596	8.809	7.737							0.616	2.385	11.311	12.206					1.236		11.776						4.948	6.953	6.35	6.194
		3.3	5.887	9.196	7.884							0.71	2.189	11.399	12.05					1.875		11.15						4.629	7.728	6.487	6.881
		5.479		9.643	7.455							0.67	2.872	12.158	12.235					2.167		11.144						4.482	7.67	5.645	7.34
		3.296		10.017								0.643	2.226	11.372	10.691					1.329		9.289						5.236	8.222	5.325	5.428
		3.085		9.668								0.584	2.758	11.643	12.415					1.97		13.72						4.898	8.008	4.99	5.887
		3.911		9.57								0.673	2.399	11.861	9.199					1.606		11.048						4.049	7.585	5.844	5.79
		3.63		9.82								0.938	2.569	11.733	8.294					1.333		10.744						4.706	6.368	5.899	7.611
		3.101		10.888								0.584	2.284	9.807	8.777							10.239						5.049	6.595	5.147
		3.253		9.237								0.763	3.243	11.963	12.585							11.354						3.792	6.741	5.96
		2.579		8.948								0.858	2.845	11.609	10.126							9.126						4.449	6.168	6.147
		3.548		9.499									3.106		13.345				AVG	1.65659	5.33987	10.8762						3.272	7.343	6.155
		4.107		9.366									3.026		11.294				SD	0.407316	0.740971	1.16578						5.332	6.197	5.728
		3.418		9.667											12.091													4.998	6.987	4.746
		3.206		9.795											13.692													4.034	6.159	6.299
		2.737		10.444											12.983													4.87	7.075	6.611
		4.206		10.057											11.43													4.262	7.108	5.5
				9.437											11.898													4.865	8.477	4.907
				9.665											10.864													5.098	6.055	5.081
				9.226											12.234													3.991	7.877	5.239
				7.704							AVG	0.7032	2.78843	11.246	11.5875													4.799	7.041	5.861
				9.13							SD	0.115066	0.392601	0.587098	1.37404													5.275	7.643	6.93
				9.81																								3.98	7.127	5.243
	AVG	3.75511	5.5495	9.21227	7.949																							4.121	6.993	5.177
	SD	0.738983	0.64331	0.666476	0.780839																								6.644	5.427
																													6.878	5.348
																													6.529	5.955
																													8.405	5.135
																													7.687	5.823
																													7.589
																													7.826
																													6.782
																													6.552
																													6.801
																													7.764
																													6.632
																													6.686
																													6.309
																													6.301
																													7.917
																											AVG	4.24828	6.77354	5.49302	5.66081
																											SD	0.719959	0.842533	0.566812	0.677054

## Sheet: Fig 4
Source Data Figure 4
Fig 4b- uncropped images of immunoblots
Fig 4c- uncropped images of immunoblots
Fig 4d- uncropped images of immunoblots

## Sheet: Fig 5
Source Data Figure 5
Fig 5a- qRT-PCR analysis										Raw Ct values													Normalized psbA, psbB, rbcL, rpoB, rpoC1, rpl20 transcript levels relative to PP2A
				Standard Curve	PP2A	PsbA	PsbB	rbcL	rpoB	rpoC1	rpl20				PP2A	PsbA	PsbB	rbcL	rpoB	rpoC1	rpl20				PsbA	PsbB	rbcL	rpoB	rpoC1	rpl20
				STD-1/9	22.8907	7.3	12.32	9.01	17.12	14.94	16.41		Col-0_2dD	Repeat 1	27.4167	16.5965	20.3257	15.2667	26.9013	22.6221	23.1288		Col-0_2dD	Repeat 1	0.376342	0.0345033	0.119998	0.0154256	0.0976025	0.08123
				STD-1/9	22.1307	7.23	12.23	8.91	17.04	15.27	16.35			Repeat 2	27.5326	17.3916	19.6503	15.2185	26.5412	22.471	22.824			Repeat 2	0.216604	0.0566602	0.124414	0.0199945	0.108301	0.103037
				STD-1/45	25.0273	9.4	13.63	10.31	20.01	17.57	18.06			Repeat 3	26.976	17.0252	19.8332	15.7217	26.9844	22.2415	22.7607			Repeat 3	0.279406	0.0495403	0.0853348	0.0145291	0.126841	0.108252
				STD-1/45	25.126	9.45	13.56	10.8	19.46	17.69	18.44		Col-0_3dD	Repeat 1	25.9743	13.7192	17.334	12.2758	25.2277	20.7635	21.5615		Col-0_3dD	Repeat 1	0.617823	0.0690496	0.250924	0.0114548	0.0780393	0.0613561
				STD-1/225	28.0578	12	16.17	12.65	21.32	19.78	20.43			Repeat 2	24.6977	13.9613	16.8633	12.5973	24.8653	20.7505	21.4576			Repeat 2	0.522191	0.0975695	0.19721	0.0148728	0.0787414	0.0665345
				STD-1/225	27.5565	12.15	16.27	12.75	21.61	19.66	20.46			Repeat 3	24.898	14.0012	17.1267	12.6937	25.0835	20.4477	21.4683			Repeat 3	0.507893	0.0804095	0.18347	0.0127095	0.0969955	0.0659854
				STD-1/1125	30.1925	14.41	18.8	15.61	24	22.19	22.56		Col-0_4dD	Repeat 1	23.4659	13.3485	15.8629	12.2674	24.5014	20.2314	20.3923		Col-0_4dD	Repeat 1	0.227339	0.057854	0.0718168	0.00549774	0.0320175	0.0434456
				STD-1/1125	30.6917	14.46	18.61	15.2	23.9	22.21	22.49			Repeat 2	23.1859	13.1998	15.7539	12.2451	24.2827	20.0693	20.2016			Repeat 2	0.25208	0.0626729	0.0730247	0.00643624	0.035799	0.050416
														Repeat 3	23.1385	13.1429	15.8014	12.4397	24.3036	20.24	20.4361			Repeat 3	0.262256	0.060526	0.0631194	0.0063398	0.0318292	0.0419869
													pifq_2dD	Repeat 1	27.4711	17.0206	21.2084	17.7512	26.7785	23.2373	23.2617		pifq_2dD	Repeat 1	0.286141	0.0184207	0.0190403	0.0172042	0.065232	0.0747575
														Repeat 2	27.3137	16.5442	20.8636	17.5569	26.1845	23.108	23.1143			Repeat 2	0.3984	0.0237286	0.0220234	0.0263937	0.0713018	0.083871
														Repeat 3	27.1843	16.4827	21.1249	17.1046	26.5854	22.7804	23.1159			Repeat 3	0.415805	0.0195858	0.0309073	0.0197722	0.0893462	0.0837621
													pifq_3dD	Repeat 1	25.104	12.6465	15.9117	10.4656	25.0962	21.0519	21.4536		pifq_3dD	Repeat 1	1.31253	0.197866	0.982104	0.0126971	0.0645149	0.0672951
														Repeat 2	25.0743	12.9566	15.6945	10.3508	25.3176	21.065	21.3718			Repeat 2	1.05814	0.232084	1.07034	0.0108257	0.0639363	0.0717316
														Repeat 3	25.1365	12.7109	15.889	10.5959	25.0674	21.0699	21.3699			Repeat 3	1.25509	0.201205	0.890769	0.0129635	0.0637206	0.0718345
													pifq_4dD	Repeat 1	23.5174	10.6118	13.9288	9.30921	23.7037	19.8193	19.6431		pifq_4dD	Repeat 1	1.79567	0.28247	0.777361	0.0115226	0.0501635	0.0919544
														Repeat 2	23.4089	10.8143	13.9228	9.50909	23.7368	19.8013	19.8749			Repeat 2	1.55999	0.283733	0.669237	0.0112514	0.0507919	0.0767412
														Repeat 3	23.5721	10.5414	13.9504	9.00367	23.7646	19.8036	19.9834			Repeat 3	1.88562	0.278025	0.977344	0.0110279	0.0507086	0.0705133
Fig 5b- uncropped images of immunoblots

## Sheet: Fig 6
Source Data Figure 6
Fig 6b- Hypocotyl measurement					Col-0	pifq	rcb-10	rcb-10/pifq
					3.47	1.349	7.02	1.315
					2.88	1.575	6.945	1.489
					4.046	1.18	7.129	1.382
					3.84	1.414	7.055	1.287
					3.595	1.471	7.084	1.352
					3.895	1.245	7.735	1.538
					3.42	1.385	7.481	1.372
					3.951	1.283	6.869	1.437
					3.197	1.32	7.214	1.126
					3.376	1.291	5.962	1.533
					4.503	1.176	6.357	1.29
					3.824	1.017	6.426	1.39
					2.561	1.059	5.168	1.162
					4.12	1.593	5.975	1.151
					4.097	1.198	5.965	1.606
					4.503	1.422	6.68	1.39
					3.323	1.44	7.11	1.153
					4.025	1.86	6.45	1.404
					3.451	1.796	5.808	1.37
					3.781	1.781	7.426	1.386
							6.24	1.249
							6.016	1.498
							5.32
							5.808
							6.282
							7.204
							7.218
							7.051
							5.877
							6.288
							7.067
				AVG	3.6929	1.39275	6.58806	1.35818
				SD	0.495489	0.234957	0.660581	0.133441
Fig 6c - uncropped immunoblots
										Raw Ct values													Normalized psbA, psbB, rbcL, rpoB, rpoC1, rpl20 transcript levels relative to PP2A
Fig 6d - qPCR analysis
				Standard Curve	PP2A	PsbA	PsbB	rbcL	rpoB	rpoC1	rpl20				PP2A	PsbA	PsbB	rbcL	rpoB	rpoC1	rpl20				PsbA	PsbB	rbcL	rpoB	rpoC1	rpl20
				STD-1/9	22.8907	7.3	12.32	9.01	17.12	14.94	16.41		Col-0	Repeat 1	24.63	10.47	13.42	10.71	21.76	19.17	19.18		Col-0	Repeat 1	1.03016	3.05321	2.02437	0.500857	0.659	0.981679
				STD-1/9	22.1307	7.23	12.23	8.91	17.04	15.27	16.35			Repeat 2	24.76	10.2	13.69	10.64	21.96	19.22	18.62			Repeat 2	1.23315	2.50404	2.13338	0.433648	0.634392	1.51951
				STD-1/45	25.0273	9.4	13.63	10.31	20.01	17.57	18.06			Repeat 3	24.75	10.19	13.48	10.88	22.01	19.59	18.74			Repeat 3	1.24139	2.92159	1.78226	0.418306	0.478686	1.38372
				STD-1/45	25.126	9.45	13.56	10.8	19.46	17.69	18.44		pifq	Repeat 1	24.77	9.83	13.76	10.56	23.82	20.84	19.01		pifq	Repeat 1	1.6221	2.4453	2.32873	0.40007	0.896412	1.15235
				STD-1/225	28.0578	12	16.17	12.65	21.32	19.78	20.43			Repeat 2	24.7	9.8	13.64	10.19	23.56	21.78	19.12			Repeat 2	1.65485	2.67058	3.07269	0.482486	0.43831	1.05759
				STD-1/225	27.5565	12.15	16.27	12.75	21.61	19.66	20.46			Repeat 3	24.8	9.85	13.75	10.32	23.57	21.62	19.05			Repeat 3	1.60063	2.46333	2.78751	0.479023	0.495075	1.11695
				STD-1/1125	30.1925	14.41	18.8	15.61	24	22.19	22.56		rcb-10	Repeat 1	24.41	14.33	17.89	15.82	18.99	16.88	16.47		rcb-10	Repeat 1	0.0626228	0.0911232	0.0349971	4.64525	5.19288	6.46714
				STD-1/1125	30.6917	14.46	18.61	15.2	23.9	22.21	22.49			Repeat 2	24.36	14.61	17.99	15.74	19.04	17.04	16.57			Repeat 2	0.0519668	0.0846709	0.037159	4.4809	4.59746	5.98179
														Repeat 3	24.28	14.45	18.17	15.82	18.72	17.13	16.46			Repeat 3	0.0578116	0.0741864	0.0349971	5.64269	4.29307	6.51779
													rcb-10/pifq	Repeat 1	25.06	10.38	14.28	10.19	21.72	19.59	18.54		rcb-10/pifq	Repeat 1	1.38751	2.05948	3.79136	0.562186	0.671818	1.18833
														Repeat 2	25.06	10.13	14.21	10.31	22.09	19.19	18.56			Repeat 2	1.63894	2.16812	3.46535	0.430641	0.910911	1.16993
														Repeat 3	25.15	10.48	13.91	10.2	22.24	19.75	18.75			Repeat 3	1.29809	2.70251	3.76306	0.38653	0.594788	1.49002

## Sheet: Fig 7
Source Data Figure 7
Fig 7a- Uncropped immunoblots
Fig 7b- Uncropped immunoblots
Fig 7d- Photobody analysis									Fig 7e- Photobody analysis
				Photobody Volume									Large Photobody					Small Photobody
				PBG	rcb-1/PBG	rcb-2/PBG							PBG	rcb-1/PBG	rcb-2/PBG			PBG	rcb-1/PBG	rcb-2/PBG
				3.70288	0.191965	0.231076							5	1	0			0	71	44
				2.72417	0.122633	0.402104							4	0	1			0	67	16
				2.6896	0.0573494	0.282432							2	0	0			0	99	27
				3.4611	0.157727	0.547789							4	1	1			0	62	14
				2.97826	0.131227	0.255674							5	0	0			1	59	12
				1.86862	0.132567	0.533863							4	0	0			0	104	8
				3.34713	0.186233	0.323785							3	0	3			0	47	25
				1.7765	0.112212	0.247029							2	0	0			0	78	27
				1.81407	0.238246	0.313432							3	0	1			0	36	33
				1.98483	0.0747531	0.262242							4	0	0			0	88	19
				1.91172	0.1415	0.0282353							5	0	0			1	58	61
				3.68323	0.175815	0.157944							4	0	0			0	55	41
				1.88278	0.135446	0.31673							4	0	2			2	73	23
				2.13218	0.0870488	0.417778							4	0	1			0	65	16
				2.87387	0.108228	0.711231							3	0	1			0	86	12
				2.85127	0.051747	0.211351							3	0	0			0	79	36
				2.5198	0.0919991	0.232061							5	0	0			1	62	47
				1.80677	0.0871272	0.174257							3	0	2			0	83	85
				1.69554	0.0919565	0.133459							4	0	1			1	96	64
				2.21776	0.212259	0.162899							3	1	1			1	30	66
				2.50223	0.125464								3	0				0	28
				2.77904									2					1
				3.52423									4					1
				1.5444									5					0
				3.70653									3					0
				2.63677									3					0
				1.71512									6					0
				2.60094									5					0
			AVG	2.53326	0.129214	0.297269						AVG	3.75	0.142857	0.7		AVG	0.321429	67.9048	33.8
			SD	0.691329	0.0502015	0.160671						SD	1.04083	0.358569	0.864505		SD	0.547964	21.4311	21.5128

## Sheet: Sup Fig 1
Source Data Supplementary Figure 1
Sup Fig 1a- Uncropped immunoblots
Sup Fig 1c- Hypocotyl measurement
				PBG R	rcb-1/PBG	RCB/rcb-1/PBG
				1.625	2.829	1.761
				1.18	2.658	1.016
				1.182	2.7	1.481
				1.941	1.942	1.637
				1.35	2.871	1.104
				1.35	2.912	1.652
				1.351	3.08	1.57
				1.603	2.615	1.777
				1.646	3.46	1.708
				1.603	3.502	1.391
				1.393	3.292	1.326
				1.225	3.291	1.327
				1.477	3.038	1.681
				1.309	2.783	1.331
				1.308	2.194	1.49
				1.266	2.828	1.404
				1.308	3.292	2.215
				1.309	2.911	1.304
				1.645	2.615
				1.271	3.543
				1.519	3.374
				1.097	3.081
				1.688	2.828
					2.954
			AVG	1.41939	2.94138	1.50972
			SD	0.206105	0.39164	0.278334
Sup Fig 1d- qRT-PCR analysis
									Raw Ct values													Normalized psbA, psbB, rbcL, rpoB, rpoC1, rpl20 transcript levels relative to PP2A
			Standard Curve	PP2A	PsbA	PsbB	rbcL	rpoB	rpoC1	rpl20				PP2A	PsbA	PsbB	rbcL	rpoB	rpoC1	rpl20				PsbA	PsbB	rbcL	rpoB	rpoC1	rpl20
			STD-1/9	22.8907	7.3	12.32	9.01	17.12	14.94	16.41		PBG	Repeat 1	26.51	9.69	14.8	10.61	26.43	24.85	23.94		PBG	Repeat 1	3.623	2.96352	5.13994	0.0435152	0.0345673	0.0561222
			STD-1/9	22.1307	7.23	12.23	8.91	17.04	15.27	16.35			Repeat 2	26.39	9.78	14.45	10.75	26.44	24.39	23.83			Repeat 2	3.0266	3.53472	5.79459	0.0432028	0.0313908	0.0421717
			STD-1/45	25.0273	9.4	13.63	10.31	20.01	17.57	18.06			Repeat 3	26.13	9.69	14.43	10.95	26.07	24.61	23.92			Repeat 3	3.25671	3.61346	7.09386	0.0422791	0.0396707	0.0377213
			STD-1/45	25.126	9.45	13.56	10.8	19.46	17.69	18.44		rcb-1/PBG	Repeat 1	24.7	17.27	19.3	17.15	20.35	18.21	18.93		rcb-1/PBG	Repeat 1	0.0620376	0.0449931	0.0126293	0.881075	1.25691	0.964852
			STD-1/225	28.0578	12	16.17	12.65	21.32	19.78	20.43			Repeat 2	24.86	17.35	19.4	17.31	20.56	17.91	18.52			Repeat 2	0.0604064	0.0586093	0.0112025	0.714954	1.08024	0.821932
			STD-1/225	27.5565	12.15	16.27	12.75	21.61	19.66	20.46			Repeat 3	24.69	17.22	19.6	17.26	20.61	18.13	18.57			Repeat 3	0.0501275	0.04702	0.0116301	0.843802	0.980969	0.69049
			STD-1/1125	30.1925	14.41	18.8	15.61	24	22.19	22.56		RCB/rcb-1/PBG	Repeat 1	23.74	7.45	12.58	8.85	24.13	21.61	21.51		RCB/rcb-1/PBG	Repeat 1	3.16591	3.81098	6.6595	0.0757319	0.0469696	0.0736962
			STD-1/1125	30.6917	14.46	18.61	15.2	23.9	22.21	22.49			Repeat 2	23.97	7.47	12.61	8.92	24.15	21.93	21.91			Repeat 2	3.8921	3.01283	5.27917	0.0457366	0.0554093	0.0641065
													Repeat 3	24.21	7.56	12.37	8.71	24.19	22.01	21.65			Repeat 3	3.66561	3.4895	6.31922	0.0674867	0.0644715	0.0495333

## Sheet: Sup Fig 2
Source Data Supplementary Figure 2
Sup Fig 2a- Hypocotyl measurements					Hypocotyl length in dark
					Col-0	rcb-10		PBG	rcb-1/PBG
					13.535	15.13		12.208	13.443
					11.1	14.345		10.138	11.244
					12.28	13.935		12.041	10.33
					13	13.172		11.064	10.438
					13.933	13.006		10.299	10.74
					14.931	14.007		11.854	10.219
					11.584	13.675		10.69	11.835
					12.955	13.047		12.244	10.924
					13.323	11.681		12.469	11.124
					12.38	11.531		11.346	12.341
					12.875	12.459		11.372	11.834
					12.413	13.217		12.105	11.372
					13.248	11.413		12.129	11.983
					11.672	12.835		11.563	12.872
					11.633	12.902		11.175	12.247
					12.044	11.511		10.704	12.9835
					11.907	12.912		10.8	11.283
					12.568	11.835		12.403	11.293
					11.664	13.204		11.059	12.138
					12.295	12.384		11.298	12.948
					12.934			11.278
					12.561			12.829
					12.762			12.675
					12.196			12.515
					11.78			11.939
					13.215			12.217
					12.871			11.352
					12.917			11.728
					12.519			11.138
					12.287			11.544
					11.567			10.814
					11.955			11.156
					11.785			11.856
					12.876			10.904
					13.716			12.113
					12.583			9.579
					12.904			10.337
					13.286			11.512
					12.958			12.351
					12.236			10.718
					12.031			13.272
					12.878			12.038
					12.859			12.63
					12.519			9.962
					11.202			11.735
					12.881			7.896
					11.169			12.794
					13.056			11.339
					11.813			11.273
					12.071			13.476
					12.326			11.071
								11.901
								12.201
								12.572
				AVG	12.5108	12.9101	AVG	11.5496	11.6796
				SD	0.743908	1.00932	SD	0.973532	0.940321
Sup Fig 2b- Hypocotyl measurements
					Hypocotyl length in Blue-light
					Col-0	rcb-10		PBG	rcb-1
					1.134	1.313		1.179	1.338
					1.347	1.142		1.074	1.225
					1.416	1.309		1.209	1.178
					1.213	1.033		1.177	1.097
					1.077	1.204		0.973	1.325
					1.142	1.268		1.058	1.13
					1.399	1.158		1.18	1.173
					1.223	1.032		1.145	1.311
					1.345	1.178		1.161	1.006
					1.289	1.188		1.126	1.066
					1.297	1.261		1.014	1.123
					1.264	1.364		0.992	1.236
					1.361	1.418		1.204	1.438
					1.375	1.12		1.037	0.981
					1.377	0.998		1.161	1.183
					0.964	1.065		1.077	1.246
					1.094	1.442		1.034	1.167
					1.169	1.15		1.126	1.088
					1.138	1.13		1.221	1.042
					1.256	1.092		1.366	1.07
					1.106	1.044		1.286	1.041
					0.939	1.332		1.165	0.957
					1.224	1.131		1.326	1.145
					1.287	1.058		1.194	1.342
					1.331	0.954		1.142	1.311
					1.007	1.102		1.322	1.328
					1.352	1.245		1.127	1.204
					1.341	1.274		1.078	1.182
					1.204	1.131		1.172	1.071
					1.237	1.207		1.261	1.249
					1.207			1.434	1.021
								1.296	1.256
								1.102	1.231
								1.244
				AVG	1.22952	1.1781	AVG	1.16656	1.17458
				SD	0.128262	0.124164	SD	0.108174	0.119905

## Sheet: Sup Fig 3
Source Data Supplementary Figure 3
Sup Fig 3b- Hypocotyl measurements
					Col-0	rcb-10	#5-5	#40-3
					2.021	4.597	4.958	3.024
					3.553	4.524	3.535	3.087
					3.137	4.698	3.588	4.25
					4.178	4.429	3.702	4.917
					3.576	5.226	3.158	3.462
					3.884	6.027	4.561	4.065
					3.803	4.525	2.248	4.863
					3.709	5.694	4.17	3.378
					4.541	4.995	3.851	4.282
					3.828	4.256	2.62	4.31
					4.162	5.111	3.086	3.675
					3.08	5.055	2.761	3.608
					3.517	4.312	2.777	3.001
					2.988	3.819	2.725	3.091
					2.211	5.583	4.332	4.833
					3.315	4.65	3.841	2.292
					4.02	4.565	2.737	4.138
					3.975	4.492	3.618	3.962
					3.239	5.002	3.966	4.517
					3.988	4.618	4.523	4.999
					3.614	4.32	3.713	3.639
					2.442	5.501	2.887	2.889
					3.178	3.547	4.667	3.766
					2.815	2.872	4.049	3.681
					3.549	2.391	2.31	4.08
					1.527	5.281	3.853	4.258
					3.767	5.257	2.451	4.426
					3.433	4.254	3.302	3.779
					4.371	4.967	4.271	3.233
					3.685	4.218	4.178	4.237
					3.158		3.906	4.54
					3.301		3.622	4.569
					3.109		2.705	3.749
							4.151	3.108
							4.551	3.522
				AVG	3.41436	4.6262	3.58209	3.86371
				SD	0.665519	0.774466	0.742899	0.659597
Sup Fig 3c- qRT-PCR analysis
										Raw Ct values													Normalized psbB, rbcL, rpoB, and rpoC1 transcript levels relative to PP2A
				Standard Curve	PP2A	PsbB	rbcL	rpoB	rpoC1						PP2A	PsbB	rbcL	rpoB	rpoC1						PsbB	rbcL	rpoB	rpoC1
				STD-1/9	22.8907	20.34	9.01	17.12	14.94				Col-0	Repeat 1	22.28	12.37	9.97	22.38	23.81				Col-0	Repeat 1	1.67738	1.02972	0.0743773	0.518823
				STD-1/9	22.1307	20.34	8.91	17.04	15.27					Repeat 2	22.28	12.57	10.02	22.33	23.82					Repeat 2	1.36561	1.22339	0.067053	0.461119
				STD-1/45	25.0273	22.65	10.31	20.01	17.57					Repeat 3	22.39	12.39	10.32	22.53	23.77					Repeat 3	1.60507	1.28927	0.0562915	0.498828
				STD-1/45	25.126	22.65	10.8	19.46	17.69				rcb-10	Repeat 1	22.23	18.32	15.21	17.03	20.83				rcb-10	Repeat 1	0.0152231	0.0136924	2.42974	3.47291
				STD-1/225	28.0578	25.54	12.65	21.32	19.78					Repeat 2	22.13	18.13	15.63	17.01	20.91					Repeat 2	0.0219774	0.0197664	2.16227	3.33907
				STD-1/225	27.5565	25.54	12.75	21.61	19.66					Repeat 3	22.16	18.24	15.34	16.93	20.95					Repeat 3	0.0191151	0.0166373	2.01352	2.98719
				STD-1/1125	30.1925	27.45	15.61	24	22.19				#5-5	Repeat 1	22.53	12.98	9.98	22.61	24.42				#5-5	Repeat 1	1.32913	1.23528	0.0709674	0.462726
				STD-1/1125	30.6917	27.45	15.2	23.9	22.21					Repeat 2	22.59	12.57	9.67	22.51	24.39					Repeat 2	1.389	0.881725	0.0631551	0.385185
														Repeat 3	22.47	12.91	9.91	22.79	24.38					Repeat 3	1.34879	0.986606	0.0737806	0.400625
													#40-3	Repeat 1	22.41	12.61	9.61	23.01	24.16				#40-3	Repeat 1	1.54278	0.732514	0.0557444	0.450405
														Repeat 2	22.43	12.79	9.79	22.38	24.09					Repeat 2	1.58877	1.22842	0.0888794	0.477756
														Repeat 3	22.34	12.76	9.76	22.58	24.08					Repeat 3	1.15007	0.966531	0.0775728	0.523641

[truncated: 1 more sheets: Sup Fig 4]
